# Supplementary material for: Causal link between thyroid function and schizophrenia: a two-sample Mendelian randomization study
Source: Eur J Epidemiol. 2023 Aug 17;38(10):1081–8. doi: 10.1007/s10654-023-01034-z (PMC10570193; doi:10.1007/s10654-023-01034-z)
Supplement: Supplementary file 1 — Supplementary Material 1: Figure S1 Flowchart of the genetic variant selection process. Figure S2 Power calculations. Figure S3 Meta-analyses based on the discovery and replication MR studies. Figure S4 Sensitivity analyses investigating the effect of thyroid function on schizophrenia. Figure S5 Sensitivity analyses investigating the effect of schizophrenia on thyroid function. Figure S6 Sensitivity analyses based on network clustering results. Table S1 Genetic variants used as instruments in the bidirectional Mendelian randomization analyses. Table S2 Genetic variants used as instruments before and after outlier-exclusion. Table S3 Identified pleiotropic SNPs within bidirectional Mendelian randomization analyses. Table S4 Heterogeneity statistics. Table S5 Results from PhenoScanner search. [file 10654_2023_1034_MOESM1_ESM.xlsx]

## Sheet: Overview
Causal link between thyroid function and schizophrenia: a two-sample Mendelian randomization study
First author: Dennis Freuer
Table of contents
Supplementary Figures
Supplementary Figure 1	Flowchart of the genetic variant selection process
Supplementary Figure 2	Power calculations
Supplementary Figure 3	Meta-analyses based on the discovery and replication MR studies
Supplementary Figure 4	Sensitivity analyses investigating the effect of thyroid function on schizophrenia
Supplementary Figure 5	Sensitivity analyses investigating the effect of schizophrenia on thyroid function
Supplementary Figure 6	Sensitivity analyses based on network clustering results
Supplementary Tables
Supplementary Table 1	Genetic variants used as instruments in the bidirectional Mendelian randomization analyses
Supplementary Table 2	Genetic variants used as instruments before and after outlier-exclusion
Supplementary Table 3	Identified pleiotropic SNPs within bidirectional Mendelian randomization analyses
Supplementary Table 4	Heterogeneity statistics
Supplementary Table 5	Results from PhenoScanner search

## Sheet: Figure 1
Supplementary Figure 1 Instrument-selection process

## Sheet: Figure 2
Supplementary Figure 2 Power calculations

## Sheet: Figure 3
Supplementary Figure 3 Meta-analyses based on two Mendelian randomization studies
Hypothyroidism on schizophrenia
Hyperthyroidism on schizophrenia
TSH on schizophrenia
TSH (repl.) on schizophrenia
Free T4 on schizophrenia

## Sheet: Figure 4
Supplementary Figure 4 Sensitivity analyses of the discovery and replication Mendelian randomization studies investigating the effect of thyroid function on schizophrenia

## Sheet: Figure 5
Supplementary Figure 5 Sensitivity analyses investigating the effect of schizophrenia on thyroid function

## Sheet: Figure 6
Supplementary Figure 6 Estimates for the association between thyroid function and schizophrenia after removing topic-related SNPs obtained from network clustering. On the right side, the number of remaining instruments are presented.

## Sheet: Table 1
Supplementary Table 1 Genetic variants used as potential instruments in the bidirectional Mendelian randomization analyses investigating the effects of thyroid function on schizophrenia
Exposure	Outcome	SNP	CHR	POS	EA	OA	b_exp	se_exp	pval_exp	b_otcm	se_otcm	pval_otcm
decTSH	schizophrenia	rs11038357	11	45237858	A	T	0.2351	0.0354	3.088e-11	-0.0154993	0.0097	0.1098
decTSH	schizophrenia	rs12410532	1	19845279	T	C	0.2288	0.0396	7.48e-09	0.0235041	0.0119	0.04862
decTSH	schizophrenia	rs144569862	7	51449378	T	G	0.5431	0.098	3.019e-08	0.0154995	0.0318	0.6259
decTSH	schizophrenia	rs148591245	1	230364466	A	G	0.8361	0.1453	8.746e-09	-0.0736036	0.0531	0.1658
decTSH	schizophrenia	rs17477923	15	49711185	T	C	-0.2447	0.034	6.123e-13	-0.00920221	0.0098	0.3487
decTSH	schizophrenia	rs2046045	5	76535811	T	G	0.3286	0.034	4.353e-22	0.0082955	0.0088	0.3427
decTSH	schizophrenia	rs2983514	6	166050119	A	G	-0.1992	0.0321	5.235e-10	0.0128965	0.0092	0.1607
decTSH	schizophrenia	rs36119261	5	107131308	A	G	0.8816	0.1391	2.362e-10	0.0873023	0.0446	0.0506
decTSH	schizophrenia	rs66760320	6	43906255	T	C	0.1924	0.0351	4.428e-08	-0.0115036	0.01	0.2538
decTSH	schizophrenia	rs79676842	8	133883905	T	G	0.6976	0.0979	1.033e-12	-0.0346043	0.0306	0.2585
decTSH	schizophrenia	rs8077245	17	70376177	T	G	0.2054	0.033	5.022e-10	-0.00730327	0.0087	0.4007
decTSH	schizophrenia	rs925488	9	100546391	A	G	0.1903	0.0333	1.142e-08	0.00800193	0.0091	0.3821
decTSH	FG.R8.schizophrenia	rs11038357	11	45237858	A	T	0.2351	0.0354	3.088e-11	-0.00328037	0.0297386	0.912166
decTSH	FG.R8.schizophrenia	rs117149089	12	47804711	T	C	0.7393	0.1318	2.028e-08	0.448917	0.348071	0.197144
decTSH	FG.R8.schizophrenia	rs12410532	1	19845279	T	C	0.2288	0.0396	7.48e-09	0.0320657	0.0417876	0.442874
decTSH	FG.R8.schizophrenia	rs144569862	7	51449378	T	G	0.5431	0.098	3.019e-08	0.0792562	0.178125	0.656357
decTSH	FG.R8.schizophrenia	rs1479560	5	76468398	T	G	0.2569	0.0425	1.459e-09	0.0352424	0.0329676	0.28507
decTSH	FG.R8.schizophrenia	rs148591245	1	230364466	A	G	0.8361	0.1453	8.746e-09	-0.0981068	0.107395	0.360974
decTSH	FG.R8.schizophrenia	rs17477923	15	49711185	T	C	-0.2447	0.034	6.123e-13	0.0126217	0.0295316	0.669089
decTSH	FG.R8.schizophrenia	rs2046045	5	76535811	T	G	0.3286	0.034	4.353e-22	0.0748442	0.0278721	0.00724703
decTSH	FG.R8.schizophrenia	rs2983514	6	166050119	A	G	-0.1992	0.0321	5.235e-10	0.0410426	0.0299916	0.171165
decTSH	FG.R8.schizophrenia	rs36119261	5	107131308	A	G	0.8816	0.1391	2.362e-10	0.00366841	0.158298	0.981511
decTSH	FG.R8.schizophrenia	rs6535864	4	153615676	A	G	0.6596	0.1174	1.95e-08	-0.190646	0.257066	0.458317
decTSH	FG.R8.schizophrenia	rs66760320	6	43906255	T	C	0.1924	0.0351	4.428e-08	-0.00608762	0.0344632	0.85979
decTSH	FG.R8.schizophrenia	rs79676842	8	133883905	T	G	0.6976	0.0979	1.033e-12	-0.130964	0.0891346	0.141757
decTSH	FG.R8.schizophrenia	rs8077245	17	70376177	T	G	0.2054	0.033	5.022e-10	-0.0246704	0.0274363	0.368553
decTSH	FG.R8.schizophrenia	rs925488	9	100546391	A	G	0.1903	0.0333	1.142e-08	0.0132254	0.028837	0.646502
incTSH	schizophrenia	rs11675342	2	1407628	T	C	0.1604	0.025	1.477e-10	-0.00880116	0.0087	0.3105
incTSH	schizophrenia	rs116878894	9	75458704	C	G	0.7068	0.1203	4.189e-09	-0.0127978	0.0407	0.7523
incTSH	schizophrenia	rs12449792	17	43302259	T	C	0.1566	0.0281	2.409e-08	-0.025697	0.0088	0.003646
incTSH	schizophrenia	rs1382879	5	76521868	T	C	-0.1528	0.0255	2.149e-09	0.0071047	0.0088	0.4193
incTSH	schizophrenia	rs143344027	2	67379207	A	G	-0.5314	0.0827	1.328e-10	0.00860289	0.0305	0.7788
incTSH	schizophrenia	rs148575660	6	74446214	A	G	-0.7026	0.1179	2.526e-09	0.0535029	0.0461	0.246
incTSH	schizophrenia	rs2983514	6	166050119	A	G	0.1541	0.0273	1.583e-08	0.0128965	0.0092	0.1607
incTSH	schizophrenia	rs597808	12	111973358	A	G	0.1801	0.0259	3.465e-12	-0.00020002	0.0088	0.98
incTSH	schizophrenia	rs75491569	1	19836221	T	C	-0.2384	0.0367	8.665e-11	0.0231049	0.0118	0.05138
incTSH	schizophrenia	rs78495697	1	108355719	T	C	0.3157	0.0414	2.56e-14	-0.0379025	0.0152	0.01268
incTSH	FG.R8.schizophrenia	rs111453031	3	94329150	A	G	-0.8343	0.1521	4.148e-08	0.166782	0.178854	0.351077
incTSH	FG.R8.schizophrenia	rs11675342	2	1407628	T	C	0.1604	0.025	1.477e-10	-0.0291066	0.0276606	0.292672
incTSH	FG.R8.schizophrenia	rs12449792	17	43302259	T	C	0.1566	0.0281	2.409e-08	-0.0603524	0.0294753	0.0406032
incTSH	FG.R8.schizophrenia	rs1382879	5	76521868	T	C	-0.1528	0.0255	2.149e-09	0.0691682	0.0279358	0.0132874
incTSH	FG.R8.schizophrenia	rs143344027	2	67379207	A	G	-0.5314	0.0827	1.328e-10	0.0534651	0.207951	0.797099
incTSH	FG.R8.schizophrenia	rs148575660	6	74446214	A	G	-0.7026	0.1179	2.526e-09	0.17824	0.106333	0.0936893
incTSH	FG.R8.schizophrenia	rs2983514	6	166050119	A	G	0.1541	0.0273	1.583e-08	0.0410426	0.0299916	0.171165
incTSH	FG.R8.schizophrenia	rs597808	12	111973358	A	G	0.1801	0.0259	3.465e-12	0.0265964	0.0278068	0.338835
incTSH	FG.R8.schizophrenia	rs75491569	1	19836221	T	C	-0.2384	0.0367	8.665e-11	0.0308151	0.0412612	0.455166
FT4	schizophrenia	rs10119187	9	4223660	T	C	0.0497	0.0085	4.106e-09	0.00720399	0.0113	0.5255
FT4	schizophrenia	rs10739496	9	100552559	T	C	0.0777	0.0068	4.198e-30	0.0075988	0.0091	0.4062
FT4	schizophrenia	rs10818937	9	127015440	T	C	-0.0475	0.007	1.31e-11	-0.00799793	0.0093	0.3921
FT4	schizophrenia	rs10946313	6	19381386	T	C	0.0455	0.0068	2.279e-11	0.0036035	0.009	0.6887
FT4	schizophrenia	rs113107469	18	29306737	T	C	0.1996	0.022	1.003e-19	0.0505988	0.0263	0.05389
FT4	schizophrenia	rs11626434	14	101998443	C	G	0.0583	0.0069	4.076e-17	-0.012304	0.0091	0.1771
FT4	schizophrenia	rs17185536	6	100620931	T	C	0.0726	0.0081	1.932e-19	-0.0247024	0.0104	0.01734
FT4	schizophrenia	rs2235544	1	54375570	A	C	0.1387	0.0065	4.2e-101	0.0127003	0.0088	0.1504
FT4	schizophrenia	rs225014	14	80669580	T	C	0.0535	0.0067	1.831e-15	-0.00359646	0.009	0.6873
FT4	schizophrenia	rs4149056	12	21331549	T	C	-0.0506	0.0089	1.338e-08	0.0183015	0.0116	0.1152
FT4	schizophrenia	rs4842131	9	139092679	T	C	-0.1037	0.0075	7.68e-44	-0.0212032	0.0091	0.02005
FT4	schizophrenia	rs4954192	2	135632981	T	C	-0.0409	0.0071	8.38e-09	0.0170953	0.0091	0.06117
FT4	schizophrenia	rs56069042	18	57914644	A	G	0.1061	0.0186	1.159e-08	-0.00690378	0.026	0.7917
FT4	schizophrenia	rs67583169	8	61212179	C	G	0.0613	0.0095	9.994e-11	-0.0302015	0.0122	0.0132
FT4	schizophrenia	rs6785807	3	181718601	A	G	-0.059	0.0093	2.474e-10	0.024098	0.0117	0.03949
FT4	schizophrenia	rs6855450	4	170992674	T	C	0.1164	0.0115	2.756e-24	-0.00639948	0.0149	0.6694
FT4	schizophrenia	rs72783371	10	13436195	A	C	0.0671	0.0121	2.772e-08	-0.010697	0.0154	0.4891
FT4	schizophrenia	rs73405691	6	34468767	A	G	0.0556	0.0098	1.611e-08	-0.0220002	0.0133	0.09778
FT4	schizophrenia	rs8063103	16	12703395	C	G	-0.0522	0.0092	1.609e-08	-0.00190181	0.0123	0.8755
FT4	schizophrenia	rs9356988	6	25777481	A	G	-0.051	0.0073	3.559e-12	0.0234017	0.0096	0.01499
FT4	FG.R8.schizophrenia	rs10119187	9	4223660	T	C	0.0497	0.0085	4.106e-09	-0.00454638	0.0391522	0.907557
FT4	FG.R8.schizophrenia	rs10739496	9	100552559	T	C	0.0777	0.0068	4.198e-30	0.00878777	0.0288168	0.760402
FT4	FG.R8.schizophrenia	rs10818937	9	127015440	T	C	-0.0475	0.007	1.31e-11	0.00126523	0.0290122	0.965215
FT4	FG.R8.schizophrenia	rs10946313	6	19381386	T	C	0.0455	0.0068	2.279e-11	-0.0191203	0.0275588	0.487807
FT4	FG.R8.schizophrenia	rs11039355	11	47737501	T	C	-0.0385	0.007	3.511e-08	0.027263	0.0287975	0.343784
FT4	FG.R8.schizophrenia	rs113107469	18	29306737	T	C	0.1996	0.022	1.003e-19	0.0702716	0.100968	0.486443
FT4	FG.R8.schizophrenia	rs17185536	6	100620931	T	C	0.0726	0.0081	1.932e-19	-0.0588025	0.0340653	0.084316
FT4	FG.R8.schizophrenia	rs2235544	1	54375570	A	C	0.1387	0.0065	4.2e-101	-0.00657874	0.0275228	0.811084
FT4	FG.R8.schizophrenia	rs225014	14	80669580	T	C	0.0535	0.0067	1.831e-15	0.0237161	0.0307942	0.441213
FT4	FG.R8.schizophrenia	rs4149056	12	21331549	T	C	-0.0506	0.0089	1.338e-08	-0.0103407	0.0340031	0.761044
FT4	FG.R8.schizophrenia	rs4842131	9	139092679	T	C	-0.1037	0.0075	7.68e-44	-0.01474	0.0275807	0.593044
FT4	FG.R8.schizophrenia	rs4954192	2	135632981	T	C	-0.0409	0.0071	8.38e-09	0.029171	0.0277789	0.293667
FT4	FG.R8.schizophrenia	rs56069042	18	57914644	A	G	0.1061	0.0186	1.159e-08	0.0986828	0.0672394	0.142204
FT4	FG.R8.schizophrenia	rs67583169	8	61212179	C	G	0.0613	0.0095	9.994e-11	0.018148	0.0329174	0.581415
FT4	FG.R8.schizophrenia	rs6785807	3	181718601	A	G	-0.059	0.0093	2.474e-10	0.00838299	0.0309924	0.786787
FT4	FG.R8.schizophrenia	rs6855450	4	170992674	T	C	0.1164	0.0115	2.756e-24	0.0393557	0.0620558	0.525951
FT4	FG.R8.schizophrenia	rs72783371	10	13436195	A	C	0.0671	0.0121	2.772e-08	-0.0377358	0.0539994	0.484665
FT4	FG.R8.schizophrenia	rs73405691	6	34468767	A	G	0.0556	0.0098	1.611e-08	0.00700049	0.0387652	0.856692
FT4	FG.R8.schizophrenia	rs8063103	16	12703395	C	G	-0.0522	0.0092	1.609e-08	0.0233006	0.0446109	0.601456
FT4	FG.R8.schizophrenia	rs9356988	6	25777481	A	G	-0.051	0.0073	3.559e-12	0.0589566	0.0279508	0.0349189
FT4	FG.R8.schizophrenia	rs951366	1	205685352	T	C	0.0367	0.0067	4.392e-08	0.0475959	0.028728	0.0975641
TSH	schizophrenia	rs1003150	14	81445835	A	T	-0.0614	0.0103	2.869e-09	-0.00720399	0.0147	0.625
TSH	schizophrenia	rs1042673	17	70121339	A	G	-0.0546	0.0061	3.571e-19	-0.0166986	0.0087	0.05567
TSH	schizophrenia	rs1045476	16	4015313	A	G	0.049	0.0082	2.357e-09	-0.00559563	0.0115	0.6278
TSH	schizophrenia	rs10748781	10	101283330	A	C	-0.0467	0.0064	3.689e-13	0.00989883	0.0089	0.265
TSH	schizophrenia	rs1079418	6	166047034	A	G	0.1009	0.0066	8.232e-53	0.00939572	0.0094	0.3159
TSH	schizophrenia	rs10814915	9	4290544	T	C	0.0421	0.0061	5.06e-12	0.00259663	0.0087	0.7647
TSH	schizophrenia	rs10917469	1	19843576	A	G	0.1112	0.0085	3.954e-39	-0.0231049	0.0119	0.05246
TSH	schizophrenia	rs10957494	8	70365025	A	G	-0.0402	0.0066	1.097e-09	0.0199987	0.0095	0.03418
TSH	schizophrenia	rs11255790	10	8682180	T	C	-0.041	0.0066	6.831e-10	0.0130042	0.0095	0.1704
TSH	schizophrenia	rs1157994	17	59338574	A	G	-0.0904	0.0155	5.282e-09	0.0218006	0.0225	0.333
TSH	schizophrenia	rs11654194	17	70385176	A	G	0.0467	0.0061	1.821e-14	0.00469894	0.0087	0.5913
TSH	schizophrenia	rs11732089	4	149665602	T	C	0.115	0.0076	1.726e-51	0.0129952	0.011	0.2381
TSH	schizophrenia	rs11755845	6	43904780	T	C	-0.0725	0.0069	1.432e-25	-0.0121953	0.0099	0.2196
TSH	schizophrenia	rs118039499	8	133771635	A	C	0.1837	0.024	1.989e-14	0.00639948	0.0327	0.846
TSH	schizophrenia	rs1203944	20	22596879	T	C	-0.0509	0.0073	2.416e-12	0.00239712	0.0104	0.8166
TSH	schizophrenia	rs12284404	11	45228686	A	G	-0.0667	0.0069	2.477e-22	-0.0133998	0.0097	0.1641
TSH	schizophrenia	rs12893151	14	81619945	A	C	-0.0624	0.0078	1.024e-15	0.0199986	0.0106	0.05786
TSH	schizophrenia	rs13015993	2	217625523	A	G	0.0818	0.0069	4.523e-32	-0.0134985	0.0097	0.1626
TSH	schizophrenia	rs13329353	15	89113877	T	C	0.0614	0.0065	5.169e-21	-0.00749804	0.0092	0.4137
TSH	schizophrenia	rs17020122	1	108357391	T	C	0.1044	0.0114	5.32e-20	-0.0390957	0.0152	0.01006
TSH	schizophrenia	rs17477923	15	49711185	T	C	0.0826	0.0069	2.572e-33	-0.00920221	0.0098	0.3487
TSH	schizophrenia	rs17767491	16	79745487	A	G	0.0883	0.0065	3.351e-42	0.0127978	0.0093	0.166
TSH	schizophrenia	rs2127387	5	76532571	A	G	0.1435	0.0062	1.1e-117	-0.00789872	0.0088	0.3717
TSH	schizophrenia	rs2272642	8	23294412	A	G	0.0442	0.0079	2.096e-08	0.0172012	0.0114	0.1318
TSH	schizophrenia	rs2439301	8	32433013	A	G	-0.0587	0.0076	8.153e-15	0.00469894	0.0105	0.6553
TSH	schizophrenia	rs28502438	3	149220109	T	C	0.0338	0.0061	3.699e-08	0.000299955	0.0088	0.9716
TSH	schizophrenia	rs30227	16	14405428	T	C	-0.0468	0.0063	7.586e-14	0.0127003	0.0089	0.154
TSH	schizophrenia	rs334725	1	61610049	A	G	0.1737	0.0147	2.445e-32	-0.0101978	0.0211	0.6296
TSH	schizophrenia	rs398745	14	36536181	A	C	-0.052	0.0062	3.97e-17	0.0116024	0.0087	0.1836
TSH	schizophrenia	rs4445669	11	115045237	T	C	-0.0397	0.0061	5.758e-11	-0.00429923	0.0086	0.6219
TSH	schizophrenia	rs4804413	19	7222655	T	C	0.0532	0.0062	8.635e-18	-0.00750179	0.0087	0.3855
TSH	schizophrenia	rs4933466	10	89849519	A	G	0.0395	0.0063	5.134e-10	0.0116024	0.009	0.1962
TSH	schizophrenia	rs59381142	3	193916181	A	G	-0.058	0.0076	1.696e-14	-0.0193025	0.0105	0.06547
TSH	schizophrenia	rs7329958	13	24782080	T	C	-0.0439	0.0065	1.133e-11	-0.010697	0.0091	0.2407
TSH	schizophrenia	rs744103	6	43805362	A	T	0.0919	0.0069	6.727e-41	-0.0166998	0.0094	0.07503
TSH	schizophrenia	rs7529705	1	19720092	A	G	0.0531	0.0064	1.393e-16	-0.0028958	0.0089	0.7428
TSH	schizophrenia	rs8015085	14	93585331	A	G	0.0671	0.0077	2.445e-18	0.00160128	0.0108	0.88
TSH	schizophrenia	rs8176645	9	136149098	A	T	0.0519	0.0064	3.925e-16	-0.0129952	0.0106	0.2197
TSH	schizophrenia	rs9298749	9	16214340	A	C	-0.0393	0.0064	8.797e-10	-0.00339576	0.0089	0.7043
TSH	schizophrenia	rs9497965	6	148521292	T	C	0.0444	0.0062	9.811e-13	0.00220242	0.0089	0.8055
TSH	FG.R8.schizophrenia	rs1003150	14	81445835	A	T	-0.0614	0.0103	2.869e-09	-0.00765493	0.0527372	0.884591
TSH	FG.R8.schizophrenia	rs1042673	17	70121339	A	G	-0.0546	0.0061	3.571e-19	-0.0325964	0.0278089	0.241134
TSH	FG.R8.schizophrenia	rs1045476	16	4015313	A	G	0.049	0.0082	2.357e-09	-0.0168285	0.0349792	0.630445
TSH	FG.R8.schizophrenia	rs10748781	10	101283330	A	C	-0.0467	0.0064	3.689e-13	-0.00669399	0.0289081	0.816879
TSH	FG.R8.schizophrenia	rs1079418	6	166047034	A	G	0.1009	0.0066	8.232e-53	0.0659324	0.0310643	0.0338003
TSH	FG.R8.schizophrenia	rs10814915	9	4290544	T	C	0.0421	0.0061	5.06e-12	0.0234862	0.0275412	0.393788
TSH	FG.R8.schizophrenia	rs10917469	1	19843576	A	G	0.1112	0.0085	3.954e-39	-0.0320657	0.0417876	0.442874
TSH	FG.R8.schizophrenia	rs10957494	8	70365025	A	G	-0.0402	0.0066	1.097e-09	0.0694935	0.0297879	0.0196508
TSH	FG.R8.schizophrenia	rs11255790	10	8682180	T	C	-0.041	0.0066	6.831e-10	0.00692068	0.0356447	0.846053
TSH	FG.R8.schizophrenia	rs1157994	17	59338574	A	G	-0.0904	0.0155	5.282e-09	0.0279778	0.0679218	0.680404
TSH	FG.R8.schizophrenia	rs11654194	17	70385176	A	G	0.0467	0.0061	1.821e-14	0.00453691	0.0276393	0.869615
TSH	FG.R8.schizophrenia	rs11732089	4	149665602	T	C	0.115	0.0076	1.726e-51	0.0692801	0.0424256	0.102473
TSH	FG.R8.schizophrenia	rs11755845	6	43904780	T	C	-0.0725	0.0069	1.432e-25	-0.00526563	0.0344426	0.878492
TSH	FG.R8.schizophrenia	rs1203944	20	22596879	T	C	-0.0509	0.0073	2.416e-12	0.0678836	0.0339938	0.0458311
TSH	FG.R8.schizophrenia	rs12284404	11	45228686	A	G	-0.0667	0.0069	2.477e-22	-0.00380269	0.0297281	0.898216
TSH	FG.R8.schizophrenia	rs1265091	6	31108129	T	C	0.0571	0.0086	3.195e-11	-0.00523068	0.0414651	0.899616
TSH	FG.R8.schizophrenia	rs12893151	14	81619945	A	C	-0.0624	0.0078	1.024e-15	-0.0175486	0.0314824	0.577246
TSH	FG.R8.schizophrenia	rs13015993	2	217625523	A	G	0.0818	0.0069	4.523e-32	0.0402512	0.0282641	0.154415
TSH	FG.R8.schizophrenia	rs13329353	15	89113877	T	C	0.0614	0.0065	5.169e-21	-0.0227522	0.0289483	0.431891
TSH	FG.R8.schizophrenia	rs1663070	3	12239852	T	C	-0.0463	0.007	3.493e-11	-0.0537844	0.0326105	0.0990878
TSH	FG.R8.schizophrenia	rs17020122	1	108357391	T	C	0.1044	0.0114	5.32e-20	0.0173829	0.0429616	0.68576
TSH	FG.R8.schizophrenia	rs17477923	15	49711185	T	C	0.0826	0.0069	2.572e-33	0.0126217	0.0295316	0.669089
TSH	FG.R8.schizophrenia	rs17767491	16	79745487	A	G	0.0883	0.0065	3.351e-42	0.0286395	0.0296452	0.334006
TSH	FG.R8.schizophrenia	rs2272642	8	23294412	A	G	0.0442	0.0079	2.096e-08	-0.0193798	0.0373928	0.604264
TSH	FG.R8.schizophrenia	rs2284736	14	81586721	A	G	0.0436	0.0064	1.06e-11	-0.038571	0.0281044	0.169933
TSH	FG.R8.schizophrenia	rs2439301	8	32433013	A	G	-0.0587	0.0076	8.153e-15	-0.0688079	0.0308745	0.0258381
TSH	FG.R8.schizophrenia	rs28502438	3	149220109	T	C	0.0338	0.0061	3.699e-08	-0.0172432	0.0285589	0.545993
TSH	FG.R8.schizophrenia	rs30227	16	14405428	T	C	-0.0468	0.0063	7.586e-14	0.0178054	0.0283983	0.530667
TSH	FG.R8.schizophrenia	rs334725	1	61610049	A	G	0.1737	0.0147	2.445e-32	0.0128251	0.0968172	0.894615
TSH	FG.R8.schizophrenia	rs398745	14	36536181	A	C	-0.052	0.0062	3.97e-17	0.0194828	0.0283143	0.491396
TSH	FG.R8.schizophrenia	rs4445669	11	115045237	T	C	-0.0397	0.0061	5.758e-11	0.0373994	0.0275157	0.174082
TSH	FG.R8.schizophrenia	rs4804413	19	7222655	T	C	0.0532	0.0062	8.635e-18	-0.0135679	0.0279421	0.627269
TSH	FG.R8.schizophrenia	rs4933466	10	89849519	A	G	0.0395	0.0063	5.134e-10	-0.0247723	0.0278449	0.373651
TSH	FG.R8.schizophrenia	rs59381142	3	193916181	A	G	-0.058	0.0076	1.696e-14	-0.018921	0.0352465	0.591393
TSH	FG.R8.schizophrenia	rs7329958	13	24782080	T	C	-0.0439	0.0065	1.133e-11	0.0367003	0.0287802	0.202242
TSH	FG.R8.schizophrenia	rs744103	6	43805362	A	T	0.0919	0.0069	6.727e-41	0.028011	0.0293567	0.340002
TSH	FG.R8.schizophrenia	rs7529705	1	19720092	A	G	0.0531	0.0064	1.393e-16	-0.0356986	0.0287952	0.215071
TSH	FG.R8.schizophrenia	rs8015085	14	93585331	A	G	0.0671	0.0077	2.445e-18	-0.0308852	0.035991	0.390817
TSH	FG.R8.schizophrenia	rs9298749	9	16214340	A	C	-0.0393	0.0064	8.797e-10	-0.0236054	0.0276091	0.392558
TSH	FG.R8.schizophrenia	rs9497965	6	148521292	T	C	0.0444	0.0062	9.811e-13	0.0203695	0.028915	0.481145
TSH.repl	schizophrenia	rs10186921	2	43644556	T	C	0.0404	0.00467107	3.13059e-18	-0.0140015	0.0087	0.1077
TSH.repl	schizophrenia	rs10415188	19	5295567	A	G	0.0384	0.00528034	2.20565e-13	-0.011597	0.0098	0.2347
TSH.repl	schizophrenia	rs10421676	19	55772412	A	G	-0.0273	0.00477262	1.04687e-08	0.00400198	0.0091	0.6568
TSH.repl	schizophrenia	rs1042678	17	70122108	A	G	0.0487	0.00456953	1.99288e-26	0.0176956	0.0088	0.04363
TSH.repl	schizophrenia	rs1045476	16	4015313	A	G	0.0427	0.00619425	4.39094e-12	-0.00559563	0.0115	0.6278
TSH.repl	schizophrenia	rs1045774	9	127032607	A	G	-0.0323	0.00467107	3.87478e-12	0.00539542	0.0089	0.543
TSH.repl	schizophrenia	rs10748781	10	101283330	A	C	-0.0584	0.00477262	6.20318e-35	0.00989883	0.0089	0.265
TSH.repl	schizophrenia	rs10799824	1	19841174	A	G	-0.1139	0.00629579	4.96378e-73	0.0229002	0.0119	0.05433
TSH.repl	schizophrenia	rs10814915	9	4290544	T	C	0.0517	0.00456953	1.32651e-29	0.00259663	0.0087	0.7647
TSH.repl	schizophrenia	rs10878986	12	69831694	T	C	0.0269	0.00487416	2.39901e-08	0.00430074	0.0091	0.6327
TSH.repl	schizophrenia	rs10957494	8	70365025	A	G	-0.0314	0.00507725	4.45376e-10	0.0199987	0.0095	0.03418
TSH.repl	schizophrenia	rs10974395	9	4208429	T	C	-0.0309	0.00456953	1.47152e-11	0.00369682	0.0087	0.6691
TSH.repl	schizophrenia	rs1157994	17	59338574	A	G	-0.0989	0.0134039	1.58216e-13	0.0218006	0.0225	0.333
TSH.repl	schizophrenia	rs11592436	10	8575583	C	G	-0.0432	0.00599116	7.42981e-13	0.0156962	0.0114	0.1689
TSH.repl	schizophrenia	rs116909374	14	36738361	T	C	-0.1692	0.0149271	7.93584e-30	0.0138048	0.0264	0.601
TSH.repl	schizophrenia	rs11732089	4	149665602	T	C	0.1176	0.00578807	6.76558e-93	0.0129952	0.011	0.2381
TSH.repl	schizophrenia	rs11755845	6	43904780	T	C	-0.0804	0.00528034	1.70066e-52	-0.0121953	0.0099	0.2196
TSH.repl	schizophrenia	rs118039499	8	133771635	A	C	0.1812	0.0168565	6.29744e-27	0.00639948	0.0327	0.846
TSH.repl	schizophrenia	rs11926459	3	149212082	T	C	0.034	0.00456953	1.47396e-13	0.000699755	0.0088	0.9352
TSH.repl	schizophrenia	rs1203952	20	22614132	A	G	0.0608	0.00548343	1.26487e-28	-0.00159872	0.0104	0.8787
TSH.repl	schizophrenia	rs12284404	11	45228686	A	G	-0.0679	0.00507725	2.72156e-41	-0.0133998	0.0097	0.1641
TSH.repl	schizophrenia	rs12436392	14	81293101	T	C	0.1283	0.0150287	1.36862e-17	0.0459958	0.029	0.1128
TSH.repl	schizophrenia	rs12590163	14	105223525	T	C	0.0387	0.00467107	1.52884e-16	0.00139902	0.0087	0.8762
TSH.repl	schizophrenia	rs1265091	6	31108129	T	C	0.0553	0.00710816	4.97223e-15	0.0270013	0.0112	0.01564
TSH.repl	schizophrenia	rs12942923	17	70380850	A	G	-0.0429	0.00456953	5.89249e-21	-0.00580313	0.0087	0.5045
TSH.repl	schizophrenia	rs13329353	15	89113877	T	C	0.057	0.00487416	1.04497e-31	-0.00749804	0.0092	0.4137
TSH.repl	schizophrenia	rs16948048	17	47440466	A	G	-0.0319	0.00467107	7.97169e-12	-0.00749804	0.0089	0.3973
TSH.repl	schizophrenia	rs17020127	1	108358083	A	G	-0.1124	0.00812361	1.89502e-43	0.0394034	0.0152	0.009548
TSH.repl	schizophrenia	rs17477923	15	49711185	T	C	0.0729	0.00528034	8.29534e-44	-0.00920221	0.0098	0.3487
TSH.repl	schizophrenia	rs1766124	14	36666499	T	C	-0.0278	0.00487416	9.35989e-09	-0.00499749	0.0089	0.5699
TSH.repl	schizophrenia	rs1861628	2	217628430	A	G	-0.097	0.0051788	4.10938e-79	0.0140015	0.0098	0.1514
TSH.repl	schizophrenia	rs1885603	14	81768210	T	G	-0.026	0.00467107	3.15221e-08	0.0180953	0.0088	0.04031
TSH.repl	schizophrenia	rs2014911	2	1427578	T	C	-0.04	0.00568652	1.47096e-12	0.00649884	0.0105	0.5329
TSH.repl	schizophrenia	rs2242602	6	87805210	A	T	-0.0428	0.00497571	1.57802e-17	0.00860289	0.0095	0.3684
TSH.repl	schizophrenia	rs2667788	1	68241777	A	G	-0.0305	0.00477262	1.40209e-10	-0.00569619	0.0089	0.5229
TSH.repl	schizophrenia	rs2972343	5	76474885	A	G	0.0849	0.00913906	2.17736e-20	0.00809713	0.0168	0.6307
TSH.repl	schizophrenia	rs2983511	6	166043959	C	G	-0.1155	0.00497571	1.38695e-120	-0.0105046	0.0094	0.2609
TSH.repl	schizophrenia	rs2993047	1	218685055	A	G	-0.0327	0.00467107	3.70993e-12	0.00599795	0.0088	0.4996
TSH.repl	schizophrenia	rs30233	16	14400309	A	G	-0.0256	0.00467107	3.28852e-08	0.016597	0.0089	0.06168
TSH.repl	schizophrenia	rs310755	3	12251424	A	G	-0.0553	0.00528034	1.30538e-25	-0.0222995	0.01	0.02492
TSH.repl	schizophrenia	rs3184504	12	111884608	T	C	0.0298	0.00456953	7.37396e-11	9.9995e-05	0.0088	0.989
TSH.repl	schizophrenia	rs334725	1	61610049	A	G	0.1592	0.0106622	2.9439e-50	-0.0101978	0.0211	0.6296
TSH.repl	schizophrenia	rs35835377	14	93570378	A	G	0.0794	0.00578807	5.6809e-43	-0.0010994	0.0108	0.918
TSH.repl	schizophrenia	rs3731890	2	220025308	T	C	0.0283	0.00487416	7.01861e-09	-0.0215951	0.009	0.01662
TSH.repl	schizophrenia	rs4268628	13	111191795	A	G	-0.0305	0.00528034	6.64649e-09	0.0122042	0.0097	0.2074
TSH.repl	schizophrenia	rs4273585	5	76803523	A	G	-0.0499	0.00456953	1.28427e-27	-0.0116024	0.0087	0.1822
TSH.repl	schizophrenia	rs4445669	11	115045237	T	C	-0.0383	0.00456953	4.59124e-17	-0.00429923	0.0086	0.6219
TSH.repl	schizophrenia	rs4804413	19	7222655	T	C	0.0551	0.00467107	1.0355e-32	-0.00750179	0.0087	0.3855
TSH.repl	schizophrenia	rs4933466	10	89849519	A	G	0.035	0.00477262	1.37338e-13	0.0116024	0.009	0.1962
TSH.repl	schizophrenia	rs495828	9	136154867	T	G	0.0474	0.00548343	4.84168e-18	-0.00720399	0.0104	0.4924
TSH.repl	schizophrenia	rs56369010	14	81588915	A	G	0.0581	0.00538189	1.48789e-27	-0.0156011	0.0102	0.1279
TSH.repl	schizophrenia	rs59381142	3	193916181	A	G	-0.0588	0.00558498	8.83077e-26	-0.0193025	0.0105	0.06547
TSH.repl	schizophrenia	rs5997969	22	31790014	T	C	0.0267	0.00487416	4.37033e-08	0.0182033	0.0092	0.04702
TSH.repl	schizophrenia	rs62174435	2	169575564	A	T	-0.0842	0.0125916	1.94254e-11	-0.0271968	0.0231	0.2391
TSH.repl	schizophrenia	rs6721104	2	25994220	A	C	-0.0866	0.01249	4.45118e-12	-0.0170037	0.0244	0.484
TSH.repl	schizophrenia	rs700750	7	46753491	A	C	0.0339	0.00477262	7.89872e-13	-0.0135971	0.0089	0.1254
TSH.repl	schizophrenia	rs71320320	3	185487155	A	T	0.0375	0.00497571	6.6181e-14	-0.0152964	0.0092	0.09688
TSH.repl	schizophrenia	rs7211380	17	64206768	A	G	0.0519	0.00883442	3.77463e-09	0.0199007	0.017	0.2417
TSH.repl	schizophrenia	rs72682433	8	120112818	T	C	-0.0419	0.00761588	4.21791e-08	-0.00300451	0.0139	0.8279
TSH.repl	schizophrenia	rs73226434	8	23273497	T	C	-0.0481	0.0060927	2.40681e-15	-0.0164047	0.0115	0.1531
TSH.repl	schizophrenia	rs73234178	8	32439151	A	G	-0.064	0.0051788	1.54781e-34	0.00170145	0.0098	0.8588
TSH.repl	schizophrenia	rs73575083	16	79747855	A	G	0.0905	0.00487416	2.61613e-78	0.0119977	0.0092	0.195
TSH.repl	schizophrenia	rs751171	6	168819800	T	C	-0.033	0.00487416	1.03728e-11	9.9995e-05	0.0092	0.9952
TSH.repl	schizophrenia	rs7529705	1	19720092	A	G	0.0508	0.00477262	1.09892e-26	-0.0028958	0.0089	0.7428
TSH.repl	schizophrenia	rs77994712	5	58373418	C	G	0.0657	0.0108653	1.44368e-09	0.0202045	0.0191	0.2898
TSH.repl	schizophrenia	rs7966590	12	570840	A	G	0.0386	0.0051788	5.93445e-14	0.00670241	0.0091	0.4582
TSH.repl	schizophrenia	rs881858	6	43806609	A	G	0.0992	0.00507725	1.52526e-86	-0.0178006	0.0094	0.05857
TSH.repl	schizophrenia	rs925488	9	100546391	A	G	0.0583	0.00477262	4.95264e-34	0.00800193	0.0091	0.3821
TSH.repl	schizophrenia	rs9298749	9	16214340	A	C	-0.0313	0.00477262	5.79196e-11	-0.00339576	0.0089	0.7043
TSH.repl	schizophrenia	rs9497965	6	148521292	T	C	0.0402	0.00467107	9.73298e-18	0.00220242	0.0089	0.8055
TSH.repl	schizophrenia	rs9511147	13	24782996	C	G	0.0406	0.00487416	5.65627e-17	0.0098018	0.0091	0.2835
TSH.repl	schizophrenia	rs9687206	5	76515824	A	G	-0.1475	0.00467107	1e-200	0.0126003	0.0087	0.1491
TSH.repl	schizophrenia	rs9973493	2	242517518	T	C	0.0456	0.00670198	1.02858e-11	0.0146975	0.0122	0.228
TSH.repl	FG.R8.schizophrenia	rs10186921	2	43644556	T	C	0.0404	0.00467107	3.13059e-18	0.0112293	0.0273592	0.681481
TSH.repl	FG.R8.schizophrenia	rs10415188	19	5295567	A	G	0.0384	0.00528034	2.20565e-13	-0.0121081	0.0291882	0.678267
TSH.repl	FG.R8.schizophrenia	rs10421676	19	55772412	A	G	-0.0273	0.00477262	1.04687e-08	-0.0107896	0.0275434	0.695256
TSH.repl	FG.R8.schizophrenia	rs1042678	17	70122108	A	G	0.0487	0.00456953	1.99288e-26	0.0123856	0.0284287	0.663072
TSH.repl	FG.R8.schizophrenia	rs1045476	16	4015313	A	G	0.0427	0.00619425	4.39094e-12	-0.0168285	0.0349792	0.630445
TSH.repl	FG.R8.schizophrenia	rs1045774	9	127032607	A	G	-0.0323	0.00467107	3.87478e-12	0.0302619	0.0278764	0.277668
TSH.repl	FG.R8.schizophrenia	rs10748781	10	101283330	A	C	-0.0584	0.00477262	6.20318e-35	-0.00669399	0.0289081	0.816879
TSH.repl	FG.R8.schizophrenia	rs10758530	9	3890478	A	G	0.0583	0.0104591	2.60665e-08	-0.00234296	0.0557063	0.966452
TSH.repl	FG.R8.schizophrenia	rs10799824	1	19841174	A	G	-0.1139	0.00629579	4.96378e-73	0.0322323	0.0417365	0.439949
TSH.repl	FG.R8.schizophrenia	rs10814915	9	4290544	T	C	0.0517	0.00456953	1.32651e-29	0.0234862	0.0275412	0.393788
TSH.repl	FG.R8.schizophrenia	rs10878986	12	69831694	T	C	0.0269	0.00487416	2.39901e-08	-0.0148412	0.0285891	0.603676
TSH.repl	FG.R8.schizophrenia	rs10957494	8	70365025	A	G	-0.0314	0.00507725	4.45376e-10	0.0694935	0.0297879	0.0196508
TSH.repl	FG.R8.schizophrenia	rs10974395	9	4208429	T	C	-0.0309	0.00456953	1.47152e-11	-0.0377386	0.0289374	0.192183
TSH.repl	FG.R8.schizophrenia	rs1157994	17	59338574	A	G	-0.0989	0.0134039	1.58216e-13	0.0279778	0.0679218	0.680404
TSH.repl	FG.R8.schizophrenia	rs11583886	1	51451499	A	G	-0.0348	0.00497571	3.83098e-12	-0.0253604	0.0352145	0.47142
TSH.repl	FG.R8.schizophrenia	rs11592436	10	8575583	C	G	-0.0432	0.00599116	7.42981e-13	-0.0530574	0.0362528	0.143319
TSH.repl	FG.R8.schizophrenia	rs116909374	14	36738361	T	C	-0.1692	0.0149271	7.93584e-30	-0.0795237	0.0781479	0.308866
TSH.repl	FG.R8.schizophrenia	rs116956554	17	44699851	A	G	0.0471	0.00680352	3.49257e-12	-0.0829293	0.0499863	0.0971069
TSH.repl	FG.R8.schizophrenia	rs11732089	4	149665602	T	C	0.1176	0.00578807	6.76558e-93	0.0692801	0.0424256	0.102473
TSH.repl	FG.R8.schizophrenia	rs11755845	6	43904780	T	C	-0.0804	0.00528034	1.70066e-52	-0.00526563	0.0344426	0.878492
TSH.repl	FG.R8.schizophrenia	rs117764941	8	133848532	A	G	-0.2567	0.0267064	7.75726e-22	0.0695556	0.112873	0.537742
TSH.repl	FG.R8.schizophrenia	rs11926459	3	149212082	T	C	0.034	0.00456953	1.47396e-13	-0.0143791	0.0285747	0.614816
TSH.repl	FG.R8.schizophrenia	rs1203952	20	22614132	A	G	0.0608	0.00548343	1.26487e-28	-0.0704121	0.0339226	0.0379245
TSH.repl	FG.R8.schizophrenia	rs12284404	11	45228686	A	G	-0.0679	0.00507725	2.72156e-41	-0.00380269	0.0297281	0.898216
TSH.repl	FG.R8.schizophrenia	rs12436392	14	81293101	T	C	0.1283	0.0150287	1.36862e-17	0.0868824	0.0711677	0.222158
TSH.repl	FG.R8.schizophrenia	rs12590163	14	105223525	T	C	0.0387	0.00467107	1.52884e-16	0.0163239	0.0274142	0.55154
TSH.repl	FG.R8.schizophrenia	rs1265091	6	31108129	T	C	0.0553	0.00710816	4.97223e-15	-0.00523068	0.0414651	0.899616
TSH.repl	FG.R8.schizophrenia	rs12942923	17	70380850	A	G	-0.0429	0.00456953	5.89249e-21	-0.0112167	0.0276186	0.684649
TSH.repl	FG.R8.schizophrenia	rs13329353	15	89113877	T	C	0.057	0.00487416	1.04497e-31	-0.0227522	0.0289483	0.431891
TSH.repl	FG.R8.schizophrenia	rs16948048	17	47440466	A	G	-0.0319	0.00467107	7.97169e-12	-0.0263741	0.0276151	0.339547
TSH.repl	FG.R8.schizophrenia	rs17020127	1	108358083	A	G	-0.1124	0.00812361	1.89502e-43	-0.0142529	0.0428857	0.739627
TSH.repl	FG.R8.schizophrenia	rs17477923	15	49711185	T	C	0.0729	0.00528034	8.29534e-44	0.0126217	0.0295316	0.669089
TSH.repl	FG.R8.schizophrenia	rs1766124	14	36666499	T	C	-0.0278	0.00487416	9.35989e-09	0.0227577	0.0292384	0.436363
TSH.repl	FG.R8.schizophrenia	rs1861628	2	217628430	A	G	-0.097	0.0051788	4.10938e-79	-0.0404659	0.0283014	0.152768
TSH.repl	FG.R8.schizophrenia	rs1885603	14	81768210	T	G	-0.026	0.00467107	3.15221e-08	0.025464	0.0274832	0.35417
TSH.repl	FG.R8.schizophrenia	rs2014911	2	1427578	T	C	-0.04	0.00568652	1.47096e-12	-0.00540235	0.031425	0.863506
TSH.repl	FG.R8.schizophrenia	rs2242602	6	87805210	A	T	-0.0428	0.00497571	1.57802e-17	0.00390833	0.0307801	0.898959
TSH.repl	FG.R8.schizophrenia	rs2667788	1	68241777	A	G	-0.0305	0.00477262	1.40209e-10	0.0033072	0.0283711	0.907201
TSH.repl	FG.R8.schizophrenia	rs2972343	5	76474885	A	G	0.0849	0.00913906	2.17736e-20	-0.0221937	0.0440927	0.614725
TSH.repl	FG.R8.schizophrenia	rs2983511	6	166043959	C	G	-0.1155	0.00497571	1.38695e-120	-0.0664057	0.0310653	0.0325477
TSH.repl	FG.R8.schizophrenia	rs2993047	1	218685055	A	G	-0.0327	0.00467107	3.70993e-12	-0.00894387	0.0279551	0.749016
TSH.repl	FG.R8.schizophrenia	rs30233	16	14400309	A	G	-0.0256	0.00467107	3.28852e-08	0.0153691	0.0278863	0.581541
TSH.repl	FG.R8.schizophrenia	rs310755	3	12251424	A	G	-0.0553	0.00528034	1.30538e-25	-0.0590527	0.0325633	0.069759
TSH.repl	FG.R8.schizophrenia	rs3184504	12	111884608	T	C	0.0298	0.00456953	7.37396e-11	0.0248734	0.0278571	0.371914
TSH.repl	FG.R8.schizophrenia	rs334725	1	61610049	A	G	0.1592	0.0106622	2.9439e-50	0.0128251	0.0968172	0.894615
TSH.repl	FG.R8.schizophrenia	rs35835377	14	93570378	A	G	0.0794	0.00578807	5.6809e-43	-0.0334244	0.0358833	0.351608
TSH.repl	FG.R8.schizophrenia	rs4268628	13	111191795	A	G	-0.0305	0.00528034	6.64649e-09	-0.00392324	0.0330983	0.905645
TSH.repl	FG.R8.schizophrenia	rs4273585	5	76803523	A	G	-0.0499	0.00456953	1.28427e-27	0.0376363	0.027673	0.173818
TSH.repl	FG.R8.schizophrenia	rs4445669	11	115045237	T	C	-0.0383	0.00456953	4.59124e-17	0.0373994	0.0275157	0.174082
TSH.repl	FG.R8.schizophrenia	rs4571283	4	177705862	A	G	0.0451	0.00761588	2.72107e-09	-0.00748483	0.0476553	0.875196
TSH.repl	FG.R8.schizophrenia	rs4719486	7	2329497	A	G	-0.0272	0.00467107	8.43537e-09	-0.0135416	0.0288406	0.638688
TSH.repl	FG.R8.schizophrenia	rs4804413	19	7222655	T	C	0.0551	0.00467107	1.0355e-32	-0.0135679	0.0279421	0.627269
TSH.repl	FG.R8.schizophrenia	rs4933466	10	89849519	A	G	0.035	0.00477262	1.37338e-13	-0.0247723	0.0278449	0.373651
TSH.repl	FG.R8.schizophrenia	rs495828	9	136154867	T	G	0.0474	0.00548343	4.84168e-18	0.0436169	0.0327557	0.182997
TSH.repl	FG.R8.schizophrenia	rs56369010	14	81588915	A	G	0.0581	0.00538189	1.48789e-27	0.00715184	0.0338378	0.832609
TSH.repl	FG.R8.schizophrenia	rs59381142	3	193916181	A	G	-0.0588	0.00558498	8.83077e-26	-0.018921	0.0352465	0.591393
TSH.repl	FG.R8.schizophrenia	rs5997969	22	31790014	T	C	0.0267	0.00487416	4.37033e-08	-0.0432546	0.0280328	0.122831
TSH.repl	FG.R8.schizophrenia	rs6085658	20	6685377	T	C	-0.0291	0.00477262	1.31778e-09	0.0361879	0.027607	0.189918
TSH.repl	FG.R8.schizophrenia	rs61938844	12	96583858	A	G	0.1861	0.0166534	6.13923e-29	-0.0577227	0.151356	0.702928
TSH.repl	FG.R8.schizophrenia	rs62174435	2	169575564	A	T	-0.0842	0.0125916	1.94254e-11	0.0457786	0.0680514	0.501134
TSH.repl	FG.R8.schizophrenia	rs6721104	2	25994220	A	C	-0.0866	0.01249	4.45118e-12	0.0573675	0.106525	0.590208
TSH.repl	FG.R8.schizophrenia	rs700750	7	46753491	A	C	0.0339	0.00477262	7.89872e-13	0.00500757	0.0298251	0.866664
TSH.repl	FG.R8.schizophrenia	rs71320320	3	185487155	A	T	0.0375	0.00497571	6.6181e-14	0.0109505	0.0287152	0.702944
TSH.repl	FG.R8.schizophrenia	rs7211380	17	64206768	A	G	0.0519	0.00883442	3.77463e-09	0.00259883	0.0460129	0.954959
TSH.repl	FG.R8.schizophrenia	rs72682433	8	120112818	T	C	-0.0419	0.00761588	4.21791e-08	0.0293254	0.0432208	0.497454
TSH.repl	FG.R8.schizophrenia	rs72978712	19	2634823	T	C	-0.0438	0.00680352	9.41708e-11	0.0471859	0.0361339	0.191599
TSH.repl	FG.R8.schizophrenia	rs73226434	8	23273497	T	C	-0.0481	0.0060927	2.40681e-15	0.0210674	0.0374181	0.573416
TSH.repl	FG.R8.schizophrenia	rs73234178	8	32439151	A	G	-0.064	0.0051788	1.54781e-34	-0.0584903	0.0292035	0.0451929
TSH.repl	FG.R8.schizophrenia	rs73575083	16	79747855	A	G	0.0905	0.00487416	2.61613e-78	0.0280314	0.0296441	0.344353
TSH.repl	FG.R8.schizophrenia	rs74888443	15	36001394	T	C	0.0604	0.0108653	2.69753e-08	0.0626152	0.0662317	0.344456
TSH.repl	FG.R8.schizophrenia	rs751171	6	168819800	T	C	-0.033	0.00487416	1.03728e-11	0.0074071	0.0278821	0.790502
TSH.repl	FG.R8.schizophrenia	rs7529705	1	19720092	A	G	0.0508	0.00477262	1.09892e-26	-0.0356986	0.0287952	0.215071
TSH.repl	FG.R8.schizophrenia	rs77994712	5	58373418	C	G	0.0657	0.0108653	1.44368e-09	-0.0525703	0.0545485	0.335179
TSH.repl	FG.R8.schizophrenia	rs881858	6	43806609	A	G	0.0992	0.00507725	1.52526e-86	0.028602	0.0294123	0.330826
TSH.repl	FG.R8.schizophrenia	rs925488	9	100546391	A	G	0.0583	0.00477262	4.95264e-34	0.0132254	0.028837	0.646502
TSH.repl	FG.R8.schizophrenia	rs9298749	9	16214340	A	C	-0.0313	0.00477262	5.79196e-11	-0.0236054	0.0276091	0.392558
TSH.repl	FG.R8.schizophrenia	rs9497965	6	148521292	T	C	0.0402	0.00467107	9.73298e-18	0.0203695	0.028915	0.481145
TSH.repl	FG.R8.schizophrenia	rs9511147	13	24782996	C	G	0.0406	0.00487416	5.65627e-17	-0.0366182	0.028778	0.203218
schizophrenia	decTSH	rs10035564	5	45252500	A	G	-0.0668024	0.0092	4.38e-13	0.047	0.034	0.1667
schizophrenia	decTSH	rs10086619	8	111580570	A	G	-0.0722052	0.0116	4.968e-10	-0.0008	0.0453	0.9858
schizophrenia	decTSH	rs10108980	8	4191446	C	T	-0.0628014	0.0106	2.725e-09	-0.0193	0.039	0.6213
schizophrenia	decTSH	rs10117	5	137892170	G	A	0.0549994	0.0088	4.659e-10	0.0093	0.0314	0.7662
schizophrenia	decTSH	rs10861176	12	104631552	G	A	-0.0555021	0.0098	1.588e-08	0.0118	0.0361	0.7448
schizophrenia	decTSH	rs10873538	14	104255569	T	G	-0.0665031	0.0091	3.01e-13	0.0019	0.0346	0.9561
schizophrenia	decTSH	rs10876446	12	53760710	G	C	-0.0540022	0.0094	1.026e-08	-0.0064	0.0375	0.8635
schizophrenia	decTSH	rs11027839	11	24389235	A	C	-0.0515038	0.0086	2.398e-09	-0.0267	0.0313	0.394
schizophrenia	decTSH	rs11136325	8	144870701	G	A	0.0537967	0.0091	3.046e-09	-0.0428	0.0335	0.2022
schizophrenia	decTSH	rs11165867	1	97878068	C	T	-0.0743034	0.0116	1.3e-10	0.0576	0.0428	0.1778
schizophrenia	decTSH	rs11191580	10	104906211	T	C	0.131703	0.0155	1.772e-17	0.0194	0.0514	0.7064
schizophrenia	decTSH	rs11210892	1	44100084	G	A	0.0635005	0.0091	2.678e-12	0.0283	0.0326	0.3848
schizophrenia	decTSH	rs11223774	11	134247315	A	G	0.0524976	0.0094	2.739e-08	0.0015	0.0358	0.9663
schizophrenia	decTSH	rs113264400	20	62150128	T	C	-0.112296	0.0202	2.865e-08	-0.0676	0.0838	0.4198
schizophrenia	decTSH	rs11534045	7	110935979	G	A	0.0627964	0.0093	1.396e-11	-0.0099	0.0336	0.7692
schizophrenia	decTSH	rs11587347	1	239198959	C	G	-0.103895	0.0147	1.529e-12	0.0095	0.0538	0.8605
schizophrenia	decTSH	rs11664298	18	77578986	G	A	-0.0773995	0.0108	8.936e-13	0.0452	0.0437	0.3002
schizophrenia	decTSH	rs11693094	2	185601420	C	T	0.054403	0.0087	4.292e-10	-0.0145	0.0321	0.6518
schizophrenia	decTSH	rs117178087	6	96464060	C	T	0.0964005	0.0177	4.888e-08	0.0317	0.0645	0.6234
schizophrenia	decTSH	rs11941714	4	31202669	G	A	0.0515957	0.0093	3.073e-08	0.0161	0.034	0.6365
schizophrenia	decTSH	rs1198588	1	98552832	A	T	-0.102598	0.0108	1.731e-21	0.0206	0.0401	0.6075
schizophrenia	decTSH	rs12129573	1	73768366	C	A	-0.0777994	0.0089	2.282e-18	0.0474	0.0318	0.1359
schizophrenia	decTSH	rs12138231	1	150115398	T	A	-0.0669949	0.0116	7.99e-09	-0.0254	0.0426	0.5516
schizophrenia	decTSH	rs12151767	2	198274929	G	A	0.0611045	0.0086	1.307e-12	0.0313	0.0307	0.3083
schizophrenia	decTSH	rs12285419	11	46343189	C	A	-0.0849045	0.011	1.048e-14	0.0267	0.0425	0.5301
schizophrenia	decTSH	rs12293670	11	124612932	A	G	0.0704957	0.0092	1.557e-14	-0.0433	0.0331	0.1918
schizophrenia	decTSH	rs12303743	12	72259954	G	C	-0.0874988	0.0145	1.59e-09	0.0006	0.057	0.991
schizophrenia	decTSH	rs12489270	3	16875823	T	C	-0.0579046	0.0089	7.468e-11	0.0051	0.0323	0.8749
schizophrenia	decTSH	rs12652777	5	155775075	T	C	0.0487997	0.0086	1.523e-08	-0.0256	0.0318	0.4208
schizophrenia	decTSH	rs12712510	2	22749726	T	C	0.0574006	0.0087	5.144e-11	-0.0159	0.0324	0.6234
schizophrenia	decTSH	rs12771371	10	54063083	G	A	0.0524027	0.0093	1.94e-08	-0.0583	0.0333	0.07966
schizophrenia	decTSH	rs12833624	12	124476873	C	T	-0.0501992	0.009	2.773e-08	-0.0415	0.0336	0.2169
schizophrenia	decTSH	rs12877581	13	74325499	G	C	-0.0596014	0.0099	1.803e-09	0.011	0.0397	0.7825
schizophrenia	decTSH	rs12883788	14	33303540	C	T	-0.0613011	0.0087	1.862e-12	0.0258	0.0324	0.4248
schizophrenia	decTSH	rs13016542	2	145183851	T	C	0.0883039	0.0129	8.282e-12	-0.0077	0.045	0.8647
schizophrenia	decTSH	rs13107325	4	103188709	C	T	-0.158703	0.0168	2.9e-21	-0.0405	0.0577	0.4832
schizophrenia	decTSH	rs13195636	6	27509493	A	C	0.210504	0.0159	6.546e-40	0.0118	0.062	0.849
schizophrenia	decTSH	rs13233308	7	87244960	C	T	0.0487044	0.0086	1.749e-08	0.0119	0.0316	0.7055
schizophrenia	decTSH	rs132582	22	39988175	C	T	0.0509973	0.0086	3.259e-09	0.0268	0.0314	0.3921
schizophrenia	decTSH	rs1427633	4	167974142	G	C	0.0483043	0.0088	4.097e-08	-0.0051	0.032	0.8739
schizophrenia	decTSH	rs1430894	3	17868759	C	T	-0.0532953	0.0086	6.154e-10	-0.0423	0.0311	0.1728
schizophrenia	decTSH	rs145071536	1	243793012	T	C	-0.0851005	0.012	1.615e-12	0.0643	0.0521	0.2172
schizophrenia	decTSH	rs1451488	2	199990107	A	G	-0.0708947	0.0087	4.472e-16	0.0252	0.0305	0.4087
schizophrenia	decTSH	rs149165	16	58659307	T	G	0.0481995	0.0087	3.005e-08	0.0621	0.0309	0.04473
schizophrenia	decTSH	rs1593304	7	131619847	A	G	-0.0641013	0.0111	7.448e-09	-0.0017	0.0409	0.967
schizophrenia	decTSH	rs1604060	3	117772036	A	G	-0.0772051	0.014	3.241e-08	0.0896	0.0512	0.07993
schizophrenia	decTSH	rs1615350	12	123650335	C	T	0.0736036	0.0098	4.918e-14	0.0193	0.0362	0.5943
schizophrenia	decTSH	rs167924	3	107379837	A	G	-0.0501992	0.009	2.339e-08	0.0277	0.0318	0.3843
schizophrenia	decTSH	rs16851048	1	177276006	T	C	-0.0744973	0.0107	4.149e-12	-0.0655	0.0394	0.09618
schizophrenia	decTSH	rs16867571	5	88743219	A	G	0.0657035	0.0104	2.676e-10	-0.0472	0.0388	0.2241
schizophrenia	decTSH	rs17194490	3	2547786	G	T	-0.0781994	0.0116	1.795e-11	-0.102	0.0397	0.01021
schizophrenia	decTSH	rs17731	10	3821561	G	A	-0.0523992	0.0089	4.37e-09	0.022	0.0328	0.5024
schizophrenia	decTSH	rs187557	5	106766340	C	T	0.0666956	0.0119	2.029e-08	0.0664	0.0428	0.1208
schizophrenia	decTSH	rs1881046	2	156835793	G	T	0.0507026	0.0092	3.392e-08	0.0331	0.0341	0.3325
schizophrenia	decTSH	rs1901512	5	101723875	T	C	0.058401	0.0094	5.723e-10	0.0108	0.0346	0.7556
schizophrenia	decTSH	rs1915019	8	89283689	A	G	0.0570984	0.0098	6.574e-09	0.0445	0.0359	0.2152
schizophrenia	decTSH	rs2053079	19	30987423	A	G	-0.0598986	0.0101	3.007e-09	0.0457	0.0391	0.2432
schizophrenia	decTSH	rs2078266	9	138378856	A	G	0.0696007	0.0126	2.941e-08	0.0323	0.0503	0.5201
schizophrenia	decTSH	rs215412	4	23423586	G	A	-0.0577033	0.0091	2.692e-10	0.0111	0.0337	0.7409
schizophrenia	decTSH	rs217336	6	84341803	C	A	0.0503033	0.0087	8.051e-09	0.0132	0.0315	0.6758
schizophrenia	decTSH	rs2238057	12	2384005	T	G	-0.0835012	0.0087	8.502e-22	-0.0409	0.0331	0.2162
schizophrenia	decTSH	rs2252074	7	104594253	T	G	-0.0685037	0.0088	6.192e-15	-0.0084	0.0322	0.793
schizophrenia	decTSH	rs2332700	14	72417326	C	G	0.0750982	0.0099	3.875e-14	0.0259	0.0368	0.481
schizophrenia	decTSH	rs2333321	4	176859992	A	G	0.0712038	0.0105	1.248e-11	-0.012	0.0377	0.751
schizophrenia	decTSH	rs2381411	9	36319928	T	C	-0.050399	0.0088	1.25e-08	-0.061	0.0328	0.06315
schizophrenia	decTSH	rs2455415	13	38860697	C	T	-0.0494949	0.0088	1.69e-08	-0.0354	0.0318	0.2664
schizophrenia	decTSH	rs2456020	15	78868398	C	T	0.0815984	0.0102	1.125e-15	-0.0181	0.0372	0.6278
schizophrenia	decTSH	rs2514218	11	113392994	C	T	0.0704957	0.0092	1.348e-14	-0.0151	0.0321	0.6393
schizophrenia	decTSH	rs2710323	3	52815905	T	C	0.0784044	0.0086	1.229e-19	0.0339	0.0317	0.2849
schizophrenia	decTSH	rs2815731	6	73155285	C	A	0.0600033	0.0091	4.388e-11	-0.0542	0.0331	0.1012
schizophrenia	decTSH	rs2909457	2	162845855	G	A	0.0489997	0.0087	1.482e-08	-0.0316	0.0316	0.3172
schizophrenia	decTSH	rs2999392	14	51655145	C	T	-0.0517987	0.0094	3.05e-08	-0.0272	0.0327	0.4057
schizophrenia	decTSH	rs308697	3	161487491	C	A	0.0501036	0.0087	8.832e-09	0.0561	0.0313	0.07301
schizophrenia	decTSH	rs35351411	15	61872197	A	C	-0.0635044	0.0087	2.211e-13	0.0401	0.0317	0.2055
schizophrenia	decTSH	rs35734242	4	706700	T	C	-0.050704	0.0089	1.368e-08	0.0067	0.0333	0.8403
schizophrenia	decTSH	rs3739118	2	201253769	G	A	0.057004	0.0095	2.364e-09	-0.0693	0.0334	0.03802
schizophrenia	decTSH	rs3770754	2	37575381	C	G	0.052896	0.0091	5.352e-09	0.0285	0.0332	0.3908
schizophrenia	decTSH	rs3791710	2	212290048	T	C	0.0600033	0.0108	3.02e-08	0.0411	0.0386	0.287
schizophrenia	decTSH	rs3795310	1	8431607	C	T	0.0509973	0.0087	5.75e-09	-0.0716	0.032	0.02519
schizophrenia	decTSH	rs3802924	11	133827733	A	C	0.0736036	0.0108	9.583e-12	0.0283	0.0392	0.4708
schizophrenia	decTSH	rs3814883	16	29994922	C	T	0.0670977	0.0087	1.576e-14	-0.0059	0.0333	0.8599
schizophrenia	decTSH	rs3824451	9	101071522	T	C	-0.0655951	0.0118	2.539e-08	-0.0143	0.0424	0.7358
schizophrenia	decTSH	rs4129585	8	143312933	A	C	0.0749961	0.0087	5.109e-18	-0.0179	0.0311	0.5642
schizophrenia	decTSH	rs4575535	16	89559297	A	G	-0.0557982	0.0096	5.77e-09	-0.0055	0.0362	0.8786
schizophrenia	decTSH	rs4632195	18	50746748	C	T	-0.0471964	0.0086	4.586e-08	-0.0264	0.0312	0.396
schizophrenia	decTSH	rs4636654	11	28642653	G	A	0.0483043	0.0089	4.892e-08	0.0563	0.0331	0.08845
schizophrenia	decTSH	rs4653164	1	36627542	C	T	-0.0511038	0.0092	3.076e-08	0.0284	0.0334	0.3948
schizophrenia	decTSH	rs4702	15	91426560	G	A	0.0843044	0.0089	2.794e-21	0.0144	0.0327	0.661
schizophrenia	decTSH	rs4766428	12	110723245	C	T	-0.0750038	0.0089	3.931e-17	0.0046	0.0333	0.8895
schizophrenia	decTSH	rs4779050	15	83368738	T	G	0.0579953	0.0089	7.274e-11	0.0858	0.0332	0.009837
schizophrenia	decTSH	rs4812325	20	37485458	G	A	-0.0719042	0.0089	8.96e-16	0.0211	0.0332	0.5253
schizophrenia	decTSH	rs4921741	8	17070926	A	G	-0.0559991	0.0098	1.205e-08	-0.0619	0.0366	0.09061
schizophrenia	decTSH	rs498591	9	14509105	A	T	-0.0724954	0.0121	2.114e-09	0.0057	0.0443	0.8985
schizophrenia	decTSH	rs500102	9	77358745	T	C	0.0517002	0.0088	4.871e-09	-0.0194	0.0322	0.5474
schizophrenia	decTSH	rs505061	9	22767164	C	A	-0.0534957	0.0086	5.804e-10	0.0391	0.031	0.2078
schizophrenia	decTSH	rs56205728	15	40567237	G	A	-0.0630037	0.0097	1.007e-10	-0.0113	0.0377	0.7655
schizophrenia	decTSH	rs56335113	1	30427639	A	G	0.064701	0.0094	6.017e-12	0.0203	0.0345	0.557
schizophrenia	decTSH	rs57433322	17	19141582	C	G	0.0830996	0.0139	1.992e-09	-0.024	0.0506	0.6354
schizophrenia	decTSH	rs5751191	22	42370991	T	C	-0.0655951	0.0086	3.004e-14	0.029	0.0319	0.3631
schizophrenia	decTSH	rs58120505	7	2029867	T	C	0.089603	0.0088	2.235e-24	-0.0094	0.0313	0.7639
schizophrenia	decTSH	rs60135207	3	71563777	G	T	0.0495994	0.0088	1.526e-08	-0.0062	0.032	0.8468
schizophrenia	decTSH	rs6125656	20	48090779	G	A	-0.0644959	0.0111	6.293e-09	0.0315	0.04	0.4311
schizophrenia	decTSH	rs61857878	10	92789488	A	T	0.0600974	0.0102	4.441e-09	-0.0042	0.0412	0.9195
schizophrenia	decTSH	rs61937595	12	57682956	C	T	0.130098	0.0162	1.147e-15	-0.0264	0.0679	0.6976
schizophrenia	decTSH	rs62018952	15	44080737	T	C	-0.0584027	0.0097	1.941e-09	0.0202	0.0336	0.5488
schizophrenia	decTSH	rs62183855	2	172956449	A	C	0.0660967	0.0111	2.658e-09	-0.0214	0.0395	0.5876
schizophrenia	decTSH	rs634940	6	93077500	G	T	-0.0663962	0.0099	1.784e-11	-0.0101	0.0371	0.7845
schizophrenia	decTSH	rs6482437	10	18726326	A	C	-0.0989036	0.0142	3.326e-12	0.118	0.0532	0.02654
schizophrenia	decTSH	rs6520064	22	50294469	A	G	-0.0584981	0.0106	3.583e-08	-0.0601	0.0393	0.1265
schizophrenia	decTSH	rs6538539	12	95195293	G	T	0.0567961	0.0086	4.428e-11	0.0085	0.0313	0.7865
schizophrenia	decTSH	rs6546857	2	73837955	A	G	-0.0603978	0.0102	2.744e-09	-0.003	0.0368	0.9345
schizophrenia	decTSH	rs6549963	3	30044778	T	C	0.0483043	0.0088	4.308e-08	-0.0097	0.0322	0.7626
schizophrenia	decTSH	rs6673880	1	2373168	A	G	-0.062301	0.0091	7.195e-12	0.0027	0.0345	0.9373
schizophrenia	decTSH	rs6715366	2	2327295	G	A	-0.0540972	0.0097	2.492e-08	-0.0073	0.0371	0.8444
schizophrenia	decTSH	rs6798742	3	63903759	A	G	-0.0610991	0.0093	4.569e-11	0.0249	0.0336	0.4576
schizophrenia	decTSH	rs6943762	7	86403263	T	C	0.105098	0.0132	1.569e-15	0.0204	0.0486	0.6748
schizophrenia	decTSH	rs6974218	7	110056000	A	C	0.0548953	0.0089	6.804e-10	0.0159	0.0324	0.6241
schizophrenia	decTSH	rs6984242	8	60700469	G	A	0.0546965	0.0087	3.855e-10	0.0476	0.0321	0.1374
schizophrenia	decTSH	rs708228	11	57585662	C	T	-0.0527997	0.0091	6.556e-09	-0.0005	0.0346	0.9893
schizophrenia	decTSH	rs7112616	11	130805334	T	C	0.0522034	0.0086	1.517e-09	0.0042	0.0309	0.8917
schizophrenia	decTSH	rs713692	22	51109735	G	A	-0.0566021	0.0095	2.666e-09	0.0509	0.0348	0.1432
schizophrenia	decTSH	rs72802868	5	152235215	G	T	0.0691995	0.0096	4.554e-13	-0.0211	0.035	0.5469
schizophrenia	decTSH	rs728055	7	137072531	T	A	0.0673969	0.009	8.849e-14	0.0374	0.0341	0.2731
schizophrenia	decTSH	rs72943392	11	81178838	G	C	-0.0534957	0.0096	2.393e-08	-0.0062	0.0355	0.8615
schizophrenia	decTSH	rs72986630	19	11849736	C	T	-0.112296	0.0179	3.594e-10	-0.0843	0.083	0.3095
schizophrenia	decTSH	rs73229090	8	27442127	C	A	0.102602	0.0142	4.337e-13	-0.1	0.0482	0.03797
schizophrenia	decTSH	rs73292401	17	12875908	T	A	-0.0676045	0.0109	5.48e-10	-0.0111	0.0395	0.7788
schizophrenia	decTSH	rs7515363	1	200414959	C	T	0.0535029	0.0089	1.836e-09	0.0428	0.0315	0.1738
schizophrenia	decTSH	rs7634476	3	136398387	A	G	-0.0577033	0.0088	5.462e-11	0.0137	0.0322	0.6706
schizophrenia	decTSH	rs7647398	3	180733150	C	T	0.0774979	0.0109	1.074e-12	-0.0264	0.0386	0.4931
schizophrenia	decTSH	rs778371	2	233743109	A	G	-0.0806029	0.0095	1.495e-17	0.0243	0.0348	0.4842
schizophrenia	decTSH	rs7798283	7	133128127	T	G	0.074003	0.0134	3.487e-08	0.0165	0.0453	0.7157
schizophrenia	decTSH	rs7830315	8	65608361	T	C	-0.0478046	0.0086	3.082e-08	-0.0546	0.0315	0.08273
schizophrenia	decTSH	rs79210963	7	24717969	T	C	-0.0856015	0.0137	4.142e-10	-0.0415	0.0522	0.4267
schizophrenia	decTSH	rs79445414	8	33863561	T	C	-0.1234	0.0222	2.798e-08	-0.1401	0.0808	0.08307
schizophrenia	decTSH	rs8055219	16	13753384	G	A	-0.0665031	0.0101	5.693e-11	-0.0278	0.039	0.4747
schizophrenia	decTSH	rs9304548	18	27500959	C	A	0.0567016	0.01	1.594e-08	0.012	0.039	0.7587
schizophrenia	decTSH	rs9318627	13	79930079	A	C	0.0611986	0.0088	4.352e-12	-0.0086	0.0325	0.7915
schizophrenia	decTSH	rs9636107	18	53200117	A	G	-0.0698969	0.0086	5.115e-16	-0.0262	0.0314	0.4046
schizophrenia	decTSH	rs9687282	5	139065988	T	G	-0.0525994	0.0091	7.328e-09	-0.0222	0.0341	0.5159
schizophrenia	decTSH	rs9876421	3	36848316	C	T	-0.0625033	0.0092	9.192e-12	-0.0395	0.0324	0.2228
schizophrenia	incTSH	rs10035564	5	45252500	A	G	-0.0668024	0.0092	4.38e-13	-0.0305	0.0266	0.2521
schizophrenia	incTSH	rs10086619	8	111580570	A	G	-0.0722052	0.0116	4.968e-10	-0.0594	0.0351	0.09102
schizophrenia	incTSH	rs10108980	8	4191446	C	T	-0.0628014	0.0106	2.725e-09	-0.0058	0.032	0.8554
schizophrenia	incTSH	rs10117	5	137892170	G	A	0.0549994	0.0088	4.659e-10	0.0331	0.0255	0.1946
schizophrenia	incTSH	rs10861176	12	104631552	G	A	-0.0555021	0.0098	1.588e-08	-0.0483	0.0296	0.103
schizophrenia	incTSH	rs10873538	14	104255569	T	G	-0.0665031	0.0091	3.01e-13	0.0008	0.0288	0.9773
schizophrenia	incTSH	rs10876446	12	53760710	G	C	-0.0540022	0.0094	1.026e-08	-0.0121	0.0295	0.6809
schizophrenia	incTSH	rs11027839	11	24389235	A	C	-0.0515038	0.0086	2.398e-09	0.0383	0.0257	0.1354
schizophrenia	incTSH	rs11136325	8	144870701	G	A	0.0537967	0.0091	3.046e-09	0.0418	0.0274	0.1279
schizophrenia	incTSH	rs11165867	1	97878068	C	T	-0.0743034	0.0116	1.3e-10	0.0159	0.0334	0.635
schizophrenia	incTSH	rs11191580	10	104906211	T	C	0.131703	0.0155	1.772e-17	-0.0679	0.0435	0.1188
schizophrenia	incTSH	rs11210892	1	44100084	G	A	0.0635005	0.0091	2.678e-12	0.0008	0.0261	0.9765
schizophrenia	incTSH	rs11223774	11	134247315	A	G	0.0524976	0.0094	2.739e-08	-0.0065	0.0286	0.8205
schizophrenia	incTSH	rs113264400	20	62150128	T	C	-0.112296	0.0202	2.865e-08	0.0968	0.0677	0.1531
schizophrenia	incTSH	rs11534045	7	110935979	G	A	0.0627964	0.0093	1.396e-11	-0.0319	0.0262	0.223
schizophrenia	incTSH	rs11587347	1	239198959	C	G	-0.103895	0.0147	1.529e-12	-0.0092	0.0422	0.8268
schizophrenia	incTSH	rs11664298	18	77578986	G	A	-0.0773995	0.0108	8.936e-13	-0.0325	0.0331	0.3275
schizophrenia	incTSH	rs11693094	2	185601420	C	T	0.054403	0.0087	4.292e-10	0.0147	0.0252	0.5598
schizophrenia	incTSH	rs117178087	6	96464060	C	T	0.0964005	0.0177	4.888e-08	-0.0035	0.0503	0.9447
schizophrenia	incTSH	rs11941714	4	31202669	G	A	0.0515957	0.0093	3.073e-08	-0.0272	0.0269	0.3114
schizophrenia	incTSH	rs1198588	1	98552832	A	T	-0.102598	0.0108	1.731e-21	0.0186	0.0304	0.5405
schizophrenia	incTSH	rs12129573	1	73768366	C	A	-0.0777994	0.0089	2.282e-18	0.0254	0.0266	0.34
schizophrenia	incTSH	rs12138231	1	150115398	T	A	-0.0669949	0.0116	7.99e-09	-0.0385	0.0337	0.2526
schizophrenia	incTSH	rs12151767	2	198274929	G	A	0.0611045	0.0086	1.307e-12	0.0051	0.0252	0.8387
schizophrenia	incTSH	rs12285419	11	46343189	C	A	-0.0849045	0.011	1.048e-14	-0.028	0.034	0.4098
schizophrenia	incTSH	rs12293670	11	124612932	A	G	0.0704957	0.0092	1.557e-14	0.0075	0.0271	0.7812
schizophrenia	incTSH	rs12303743	12	72259954	G	C	-0.0874988	0.0145	1.59e-09	-0.0048	0.0463	0.9174
schizophrenia	incTSH	rs12489270	3	16875823	T	C	-0.0579046	0.0089	7.468e-11	-0.0457	0.0257	0.07554
schizophrenia	incTSH	rs12652777	5	155775075	T	C	0.0487997	0.0086	1.523e-08	-0.0368	0.0251	0.1433
schizophrenia	incTSH	rs12712510	2	22749726	T	C	0.0574006	0.0087	5.144e-11	0.0065	0.0254	0.7996
schizophrenia	incTSH	rs12771371	10	54063083	G	A	0.0524027	0.0093	1.94e-08	-0.0437	0.0266	0.1001
schizophrenia	incTSH	rs12833624	12	124476873	C	T	-0.0501992	0.009	2.773e-08	0.0061	0.0266	0.8181
schizophrenia	incTSH	rs12877581	13	74325499	G	C	-0.0596014	0.0099	1.803e-09	0.0026	0.0315	0.9353
schizophrenia	incTSH	rs12883788	14	33303540	C	T	-0.0613011	0.0087	1.862e-12	0.0253	0.0262	0.334
schizophrenia	incTSH	rs13016542	2	145183851	T	C	0.0883039	0.0129	8.282e-12	0.0006	0.0367	0.9861
schizophrenia	incTSH	rs13107325	4	103188709	C	T	-0.158703	0.0168	2.9e-21	0.0376	0.0509	0.4604
schizophrenia	incTSH	rs13195636	6	27509493	A	C	0.210504	0.0159	6.546e-40	-0.0302	0.0451	0.5028
schizophrenia	incTSH	rs13233308	7	87244960	C	T	0.0487044	0.0086	1.749e-08	0.0306	0.0251	0.2236
schizophrenia	incTSH	rs132582	22	39988175	C	T	0.0509973	0.0086	3.259e-09	0.0252	0.0257	0.3261
schizophrenia	incTSH	rs1427633	4	167974142	G	C	0.0483043	0.0088	4.097e-08	0.0125	0.0252	0.619
schizophrenia	incTSH	rs1430894	3	17868759	C	T	-0.0532953	0.0086	6.154e-10	0.0232	0.0249	0.3517
schizophrenia	incTSH	rs145071536	1	243793012	T	C	-0.0851005	0.012	1.615e-12	-0.0356	0.0452	0.4311
schizophrenia	incTSH	rs1451488	2	199990107	A	G	-0.0708947	0.0087	4.472e-16	0.0062	0.0255	0.8083
schizophrenia	incTSH	rs149165	16	58659307	T	G	0.0481995	0.0087	3.005e-08	0.0601	0.0258	0.01958
schizophrenia	incTSH	rs1593304	7	131619847	A	G	-0.0641013	0.0111	7.448e-09	0.0076	0.0334	0.8196
schizophrenia	incTSH	rs1604060	3	117772036	A	G	-0.0772051	0.014	3.241e-08	0.0915	0.0396	0.02081
schizophrenia	incTSH	rs1615350	12	123650335	C	T	0.0736036	0.0098	4.918e-14	0.0359	0.0295	0.2225
schizophrenia	incTSH	rs167924	3	107379837	A	G	-0.0501992	0.009	2.339e-08	0.0255	0.0256	0.3195
schizophrenia	incTSH	rs16851048	1	177276006	T	C	-0.0744973	0.0107	4.149e-12	-0.0047	0.0304	0.8762
schizophrenia	incTSH	rs16867571	5	88743219	A	G	0.0657035	0.0104	2.676e-10	-0.0107	0.03	0.7201
schizophrenia	incTSH	rs17194490	3	2547786	G	T	-0.0781994	0.0116	1.795e-11	-0.0347	0.0331	0.2938
schizophrenia	incTSH	rs17731	10	3821561	G	A	-0.0523992	0.0089	4.37e-09	-0.0236	0.0256	0.3569
schizophrenia	incTSH	rs187557	5	106766340	C	T	0.0666956	0.0119	2.029e-08	-0.012	0.0351	0.7333
schizophrenia	incTSH	rs1881046	2	156835793	G	T	0.0507026	0.0092	3.392e-08	-0.0344	0.0259	0.1842
schizophrenia	incTSH	rs1901512	5	101723875	T	C	0.058401	0.0094	5.723e-10	0.0028	0.0279	0.9196
schizophrenia	incTSH	rs1915019	8	89283689	A	G	0.0570984	0.0098	6.574e-09	0.0393	0.028	0.1611
schizophrenia	incTSH	rs2053079	19	30987423	A	G	-0.0598986	0.0101	3.007e-09	0.0158	0.03	0.5988
schizophrenia	incTSH	rs2078266	9	138378856	A	G	0.0696007	0.0126	2.941e-08	0.0737	0.0404	0.06789
schizophrenia	incTSH	rs215412	4	23423586	G	A	-0.0577033	0.0091	2.692e-10	-0.007	0.0265	0.7912
schizophrenia	incTSH	rs217336	6	84341803	C	A	0.0503033	0.0087	8.051e-09	-0.005	0.025	0.8429
schizophrenia	incTSH	rs2238057	12	2384005	T	G	-0.0835012	0.0087	8.502e-22	-0.0026	0.0265	0.9228
schizophrenia	incTSH	rs2252074	7	104594253	T	G	-0.0685037	0.0088	6.192e-15	0.0036	0.0255	0.8888
schizophrenia	incTSH	rs2332700	14	72417326	C	G	0.0750982	0.0099	3.875e-14	0.0112	0.0297	0.707
schizophrenia	incTSH	rs2333321	4	176859992	A	G	0.0712038	0.0105	1.248e-11	-0.0033	0.0312	0.9153
schizophrenia	incTSH	rs2381411	9	36319928	T	C	-0.050399	0.0088	1.25e-08	0.0025	0.0264	0.9242
schizophrenia	incTSH	rs2455415	13	38860697	C	T	-0.0494949	0.0088	1.69e-08	-0.0243	0.0261	0.3513
schizophrenia	incTSH	rs2456020	15	78868398	C	T	0.0815984	0.0102	1.125e-15	0.0543	0.0301	0.07134
schizophrenia	incTSH	rs2514218	11	113392994	C	T	0.0704957	0.0092	1.348e-14	0.0116	0.0256	0.6508
schizophrenia	incTSH	rs2710323	3	52815905	T	C	0.0784044	0.0086	1.229e-19	0.0249	0.0264	0.3456
schizophrenia	incTSH	rs2815731	6	73155285	C	A	0.0600033	0.0091	4.388e-11	-0.0042	0.0263	0.8725
schizophrenia	incTSH	rs2909457	2	162845855	G	A	0.0489997	0.0087	1.482e-08	0.0162	0.0249	0.5153
schizophrenia	incTSH	rs2999392	14	51655145	C	T	-0.0517987	0.0094	3.05e-08	0.0308	0.0274	0.2613
schizophrenia	incTSH	rs308697	3	161487491	C	A	0.0501036	0.0087	8.832e-09	0.0313	0.0251	0.2115
schizophrenia	incTSH	rs35351411	15	61872197	A	C	-0.0635044	0.0087	2.211e-13	-0.0203	0.0257	0.4296
schizophrenia	incTSH	rs35734242	4	706700	T	C	-0.050704	0.0089	1.368e-08	-0.0096	0.0272	0.725
schizophrenia	incTSH	rs3739118	2	201253769	G	A	0.057004	0.0095	2.364e-09	-0.0249	0.0275	0.3665
schizophrenia	incTSH	rs3770754	2	37575381	C	G	0.052896	0.0091	5.352e-09	0.0308	0.0269	0.2511
schizophrenia	incTSH	rs3791710	2	212290048	T	C	0.0600033	0.0108	3.02e-08	0.0491	0.0315	0.1188
schizophrenia	incTSH	rs3802924	11	133827733	A	C	0.0736036	0.0108	9.583e-12	-0.0159	0.0315	0.6133
schizophrenia	incTSH	rs3814883	16	29994922	C	T	0.0670977	0.0087	1.576e-14	-0.0191	0.027	0.4787
schizophrenia	incTSH	rs3824451	9	101071522	T	C	-0.0655951	0.0118	2.539e-08	0.005	0.0337	0.883
schizophrenia	incTSH	rs4129585	8	143312933	A	C	0.0749961	0.0087	5.109e-18	0.0047	0.0251	0.8507
schizophrenia	incTSH	rs4575535	16	89559297	A	G	-0.0557982	0.0096	5.77e-09	-0.0127	0.0291	0.6622
schizophrenia	incTSH	rs4632195	18	50746748	C	T	-0.0471964	0.0086	4.586e-08	-0.0139	0.0255	0.5869
schizophrenia	incTSH	rs4636654	11	28642653	G	A	0.0483043	0.0089	4.892e-08	0.0194	0.0263	0.46
schizophrenia	incTSH	rs4653164	1	36627542	C	T	-0.0511038	0.0092	3.076e-08	-0.0021	0.0265	0.9362
schizophrenia	incTSH	rs4702	15	91426560	G	A	0.0843044	0.0089	2.794e-21	0.0298	0.0266	0.2624
schizophrenia	incTSH	rs4766428	12	110723245	C	T	-0.0750038	0.0089	3.931e-17	0.0182	0.0266	0.4936
schizophrenia	incTSH	rs4779050	15	83368738	T	G	0.0579953	0.0089	7.274e-11	-0.0032	0.0259	0.9012
schizophrenia	incTSH	rs4812325	20	37485458	G	A	-0.0719042	0.0089	8.96e-16	0.0372	0.0264	0.1594
schizophrenia	incTSH	rs4921741	8	17070926	A	G	-0.0559991	0.0098	1.205e-08	-0.0223	0.03	0.4573
schizophrenia	incTSH	rs498591	9	14509105	A	T	-0.0724954	0.0121	2.114e-09	0.028	0.0359	0.4359
schizophrenia	incTSH	rs500102	9	77358745	T	C	0.0517002	0.0088	4.871e-09	-0.0061	0.026	0.815
schizophrenia	incTSH	rs505061	9	22767164	C	A	-0.0534957	0.0086	5.804e-10	0.011	0.0253	0.664
schizophrenia	incTSH	rs56205728	15	40567237	G	A	-0.0630037	0.0097	1.007e-10	-0.0053	0.0305	0.8629
schizophrenia	incTSH	rs56335113	1	30427639	A	G	0.064701	0.0094	6.017e-12	0.0194	0.0279	0.487
schizophrenia	incTSH	rs57433322	17	19141582	C	G	0.0830996	0.0139	1.992e-09	0.024	0.0416	0.5631
schizophrenia	incTSH	rs5751191	22	42370991	T	C	-0.0655951	0.0086	3.004e-14	0.0232	0.0254	0.3616
schizophrenia	incTSH	rs58120505	7	2029867	T	C	0.089603	0.0088	2.235e-24	0.0128	0.0253	0.6126
schizophrenia	incTSH	rs60135207	3	71563777	G	T	0.0495994	0.0088	1.526e-08	0.0548	0.0251	0.02895
schizophrenia	incTSH	rs6125656	20	48090779	G	A	-0.0644959	0.0111	6.293e-09	-0.0546	0.0314	0.08208
schizophrenia	incTSH	rs61857878	10	92789488	A	T	0.0600974	0.0102	4.441e-09	0.026	0.0317	0.4122
schizophrenia	incTSH	rs61937595	12	57682956	C	T	0.130098	0.0162	1.147e-15	-0.0455	0.0555	0.4126
schizophrenia	incTSH	rs62018952	15	44080737	T	C	-0.0584027	0.0097	1.941e-09	-0.0214	0.0278	0.4415
schizophrenia	incTSH	rs62183855	2	172956449	A	C	0.0660967	0.0111	2.658e-09	0.0113	0.0317	0.7206
schizophrenia	incTSH	rs634940	6	93077500	G	T	-0.0663962	0.0099	1.784e-11	-0.0014	0.0291	0.9607
schizophrenia	incTSH	rs6482437	10	18726326	A	C	-0.0989036	0.0142	3.326e-12	0.0924	0.0403	0.02165
schizophrenia	incTSH	rs6520064	22	50294469	A	G	-0.0584981	0.0106	3.583e-08	0.0268	0.0325	0.4087
schizophrenia	incTSH	rs6538539	12	95195293	G	T	0.0567961	0.0086	4.428e-11	-0.0035	0.025	0.8887
schizophrenia	incTSH	rs6546857	2	73837955	A	G	-0.0603978	0.0102	2.744e-09	0.0129	0.03	0.6662
schizophrenia	incTSH	rs6549963	3	30044778	T	C	0.0483043	0.0088	4.308e-08	0.0145	0.0258	0.5738
schizophrenia	incTSH	rs6673880	1	2373168	A	G	-0.062301	0.0091	7.195e-12	-0.0263	0.0283	0.3518
schizophrenia	incTSH	rs6715366	2	2327295	G	A	-0.0540972	0.0097	2.492e-08	-0.0123	0.0281	0.6625
schizophrenia	incTSH	rs6798742	3	63903759	A	G	-0.0610991	0.0093	4.569e-11	-0.0024	0.0269	0.9276
schizophrenia	incTSH	rs6943762	7	86403263	T	C	0.105098	0.0132	1.569e-15	0.0322	0.0391	0.4097
schizophrenia	incTSH	rs6974218	7	110056000	A	C	0.0548953	0.0089	6.804e-10	0.0058	0.0256	0.8207
schizophrenia	incTSH	rs6984242	8	60700469	G	A	0.0546965	0.0087	3.855e-10	0.0351	0.0249	0.1596
schizophrenia	incTSH	rs708228	11	57585662	C	T	-0.0527997	0.0091	6.556e-09	0.0434	0.0275	0.1146
schizophrenia	incTSH	rs7112616	11	130805334	T	C	0.0522034	0.0086	1.517e-09	-0.0235	0.0259	0.3631
schizophrenia	incTSH	rs713692	22	51109735	G	A	-0.0566021	0.0095	2.666e-09	0.0166	0.0281	0.5543
schizophrenia	incTSH	rs72802868	5	152235215	G	T	0.0691995	0.0096	4.554e-13	0.025	0.0275	0.3637
schizophrenia	incTSH	rs728055	7	137072531	T	A	0.0673969	0.009	8.849e-14	0.0303	0.0272	0.2655
schizophrenia	incTSH	rs72943392	11	81178838	G	C	-0.0534957	0.0096	2.393e-08	-0.0009	0.0286	0.9743
schizophrenia	incTSH	rs72986630	19	11849736	C	T	-0.112296	0.0179	3.594e-10	-0.0085	0.0733	0.9073
schizophrenia	incTSH	rs73229090	8	27442127	C	A	0.102602	0.0142	4.337e-13	-0.0111	0.0388	0.7749
schizophrenia	incTSH	rs73292401	17	12875908	T	A	-0.0676045	0.0109	5.48e-10	-0.0157	0.0321	0.625
schizophrenia	incTSH	rs7515363	1	200414959	C	T	0.0535029	0.0089	1.836e-09	-0.0167	0.0254	0.5114
schizophrenia	incTSH	rs7634476	3	136398387	A	G	-0.0577033	0.0088	5.462e-11	-0.0063	0.0258	0.8082
schizophrenia	incTSH	rs7647398	3	180733150	C	T	0.0774979	0.0109	1.074e-12	-0.0125	0.0301	0.6785
schizophrenia	incTSH	rs778371	2	233743109	A	G	-0.0806029	0.0095	1.495e-17	0.0379	0.0281	0.1774
schizophrenia	incTSH	rs7798283	7	133128127	T	G	0.074003	0.0134	3.487e-08	0.0572	0.039	0.143
schizophrenia	incTSH	rs7830315	8	65608361	T	C	-0.0478046	0.0086	3.082e-08	0.0124	0.0253	0.6236
schizophrenia	incTSH	rs79210963	7	24717969	T	C	-0.0856015	0.0137	4.142e-10	-0.04	0.0413	0.3333
schizophrenia	incTSH	rs79445414	8	33863561	T	C	-0.1234	0.0222	2.798e-08	-0.0506	0.0697	0.4672
schizophrenia	incTSH	rs8055219	16	13753384	G	A	-0.0665031	0.0101	5.693e-11	-0.0278	0.0306	0.3622
schizophrenia	incTSH	rs9318627	13	79930079	A	C	0.0611986	0.0088	4.352e-12	-0.0168	0.0263	0.5235
schizophrenia	incTSH	rs9461916	6	33796794	T	C	-0.0532953	0.0088	1.641e-09	0.0171	0.026	0.5119
schizophrenia	incTSH	rs9636107	18	53200117	A	G	-0.0698969	0.0086	5.115e-16	-0.0418	0.0255	0.1019
schizophrenia	incTSH	rs9687282	5	139065988	T	G	-0.0525994	0.0091	7.328e-09	-0.0156	0.0263	0.5531
schizophrenia	incTSH	rs9876421	3	36848316	C	T	-0.0625033	0.0092	9.192e-12	0.0435	0.0261	0.09599
schizophrenia	FT4	rs10035564	5	45252500	A	G	-0.0668024	0.0092	4.38e-13	0.0073	0.007	0.2982
schizophrenia	FT4	rs10086619	8	111580570	A	G	-0.0722052	0.0116	4.968e-10	0.0159	0.0089	0.07568
schizophrenia	FT4	rs10108980	8	4191446	C	T	-0.0628014	0.0106	2.725e-09	-0.008	0.0081	0.3226
schizophrenia	FT4	rs10117	5	137892170	G	A	0.0549994	0.0088	4.659e-10	0.0124	0.0067	0.06414
schizophrenia	FT4	rs10861176	12	104631552	G	A	-0.0555021	0.0098	1.588e-08	-0.0007	0.0075	0.9221
schizophrenia	FT4	rs10873538	14	104255569	T	G	-0.0665031	0.0091	3.01e-13	0.0009	0.0073	0.9001
schizophrenia	FT4	rs10876446	12	53760710	G	C	-0.0540022	0.0094	1.026e-08	-0.0084	0.0077	0.2747
schizophrenia	FT4	rs11027839	11	24389235	A	C	-0.0515038	0.0086	2.398e-09	0.0058	0.0065	0.3731
schizophrenia	FT4	rs11136325	8	144870701	G	A	0.0537967	0.0091	3.046e-09	-0.0038	0.0072	0.5993
schizophrenia	FT4	rs11165867	1	97878068	C	T	-0.0743034	0.0116	1.3e-10	-0.0099	0.0087	0.2531
schizophrenia	FT4	rs11191580	10	104906211	T	C	0.131703	0.0155	1.772e-17	0.0095	0.0117	0.4179
schizophrenia	FT4	rs11210892	1	44100084	G	A	0.0635005	0.0091	2.678e-12	-0.0086	0.0069	0.211
schizophrenia	FT4	rs11223774	11	134247315	A	G	0.0524976	0.0094	2.739e-08	0.0085	0.0075	0.2564
schizophrenia	FT4	rs113264400	20	62150128	T	C	-0.112296	0.0202	2.865e-08	0.0176	0.0172	0.3063
schizophrenia	FT4	rs11534045	7	110935979	G	A	0.0627964	0.0093	1.396e-11	0.0119	0.007	0.08778
schizophrenia	FT4	rs11587347	1	239198959	C	G	-0.103895	0.0147	1.529e-12	-0.0087	0.0114	0.4413
schizophrenia	FT4	rs11664298	18	77578986	G	A	-0.0773995	0.0108	8.936e-13	0.0139	0.0084	0.09972
schizophrenia	FT4	rs11693094	2	185601420	C	T	0.054403	0.0087	4.292e-10	-0.0058	0.007	0.4054
schizophrenia	FT4	rs117178087	6	96464060	C	T	0.0964005	0.0177	4.888e-08	0.0062	0.0131	0.6364
schizophrenia	FT4	rs11941714	4	31202669	G	A	0.0515957	0.0093	3.073e-08	-0.0032	0.0072	0.6538
schizophrenia	FT4	rs1198588	1	98552832	A	T	-0.102598	0.0108	1.731e-21	-0.004	0.0082	0.6258
schizophrenia	FT4	rs12129573	1	73768366	C	A	-0.0777994	0.0089	2.282e-18	0.0111	0.0069	0.1061
schizophrenia	FT4	rs12138231	1	150115398	T	A	-0.0669949	0.0116	7.99e-09	0.0011	0.0087	0.8971
schizophrenia	FT4	rs12151767	2	198274929	G	A	0.0611045	0.0086	1.307e-12	0.0133	0.0068	0.05076
schizophrenia	FT4	rs12285419	11	46343189	C	A	-0.0849045	0.011	1.048e-14	-0.0028	0.0086	0.7421
schizophrenia	FT4	rs12293670	11	124612932	A	G	0.0704957	0.0092	1.557e-14	-0.0085	0.0068	0.2123
schizophrenia	FT4	rs12303743	12	72259954	G	C	-0.0874988	0.0145	1.59e-09	-0.0114	0.0114	0.3184
schizophrenia	FT4	rs12489270	3	16875823	T	C	-0.0579046	0.0089	7.468e-11	0.0034	0.0067	0.6134
schizophrenia	FT4	rs12652777	5	155775075	T	C	0.0487997	0.0086	1.523e-08	0.0005	0.0066	0.9376
schizophrenia	FT4	rs12712510	2	22749726	T	C	0.0574006	0.0087	5.144e-11	-0.0009	0.0069	0.9013
schizophrenia	FT4	rs12771371	10	54063083	G	A	0.0524027	0.0093	1.94e-08	0.0038	0.007	0.5849
schizophrenia	FT4	rs12833624	12	124476873	C	T	-0.0501992	0.009	2.773e-08	-0.0122	0.0068	0.07343
schizophrenia	FT4	rs12877581	13	74325499	G	C	-0.0596014	0.0099	1.803e-09	0.012	0.0083	0.1465
schizophrenia	FT4	rs12883788	14	33303540	C	T	-0.0613011	0.0087	1.862e-12	-0.01	0.0068	0.1414
schizophrenia	FT4	rs13016542	2	145183851	T	C	0.0883039	0.0129	8.282e-12	0.0064	0.0098	0.5128
schizophrenia	FT4	rs13195636	6	27509493	A	C	0.210504	0.0159	6.546e-40	-0.0312	0.0115	0.006828
schizophrenia	FT4	rs13233308	7	87244960	C	T	0.0487044	0.0086	1.749e-08	-0.0069	0.0066	0.2937
schizophrenia	FT4	rs132582	22	39988175	C	T	0.0509973	0.0086	3.259e-09	-0.0043	0.0066	0.5174
schizophrenia	FT4	rs1427633	4	167974142	G	C	0.0483043	0.0088	4.097e-08	0.0015	0.0068	0.8278
schizophrenia	FT4	rs1430894	3	17868759	C	T	-0.0532953	0.0086	6.154e-10	0.0013	0.0065	0.8408
schizophrenia	FT4	rs145071536	1	243793012	T	C	-0.0851005	0.012	1.615e-12	0.0065	0.0117	0.5777
schizophrenia	FT4	rs1451488	2	199990107	A	G	-0.0708947	0.0087	4.472e-16	-0.0092	0.0068	0.1765
schizophrenia	FT4	rs149165	16	58659307	T	G	0.0481995	0.0087	3.005e-08	-0.0117	0.0065	0.0742
schizophrenia	FT4	rs1593304	7	131619847	A	G	-0.0641013	0.0111	7.448e-09	-0.0108	0.0085	0.206
schizophrenia	FT4	rs1604060	3	117772036	A	G	-0.0772051	0.014	3.241e-08	0.0051	0.0102	0.6163
schizophrenia	FT4	rs167924	3	107379837	A	G	-0.0501992	0.009	2.339e-08	0.006	0.0067	0.3721
schizophrenia	FT4	rs16851048	1	177276006	T	C	-0.0744973	0.0107	4.149e-12	0.0018	0.0081	0.8206
schizophrenia	FT4	rs16867571	5	88743219	A	G	0.0657035	0.0104	2.676e-10	-0.0052	0.0079	0.5088
schizophrenia	FT4	rs17194490	3	2547786	G	T	-0.0781994	0.0116	1.795e-11	0.0183	0.0087	0.0353
schizophrenia	FT4	rs17731	10	3821561	G	A	-0.0523992	0.0089	4.37e-09	-0.0049	0.0067	0.4619
schizophrenia	FT4	rs187557	5	106766340	C	T	0.0666956	0.0119	2.029e-08	-0.0047	0.0092	0.6093
schizophrenia	FT4	rs1881046	2	156835793	G	T	0.0507026	0.0092	3.392e-08	0.0098	0.0072	0.1751
schizophrenia	FT4	rs1901512	5	101723875	T	C	0.058401	0.0094	5.723e-10	-0.0018	0.0073	0.8081
schizophrenia	FT4	rs1915019	8	89283689	A	G	0.0570984	0.0098	6.574e-09	-0.005	0.0076	0.5092
schizophrenia	FT4	rs2053079	19	30987423	A	G	-0.0598986	0.0101	3.007e-09	0.0064	0.0076	0.4012
schizophrenia	FT4	rs2078266	9	138378856	A	G	0.0696007	0.0126	2.941e-08	0.0045	0.0109	0.6777
schizophrenia	FT4	rs215412	4	23423586	G	A	-0.0577033	0.0091	2.692e-10	-0.0058	0.0071	0.4154
schizophrenia	FT4	rs217336	6	84341803	C	A	0.0503033	0.0087	8.051e-09	0.0032	0.0066	0.6329
schizophrenia	FT4	rs2238057	12	2384005	T	G	-0.0835012	0.0087	8.502e-22	-0.0002	0.0067	0.978
schizophrenia	FT4	rs2252074	7	104594253	T	G	-0.0685037	0.0088	6.192e-15	0.0036	0.0066	0.5883
schizophrenia	FT4	rs2332700	14	72417326	C	G	0.0750982	0.0099	3.875e-14	0.0053	0.0076	0.483
schizophrenia	FT4	rs2333321	4	176859992	A	G	0.0712038	0.0105	1.248e-11	-0.0151	0.0082	0.06674
schizophrenia	FT4	rs2381411	9	36319928	T	C	-0.050399	0.0088	1.25e-08	0.0141	0.0069	0.04196
schizophrenia	FT4	rs2455415	13	38860697	C	T	-0.0494949	0.0088	1.69e-08	0.0007	0.0067	0.9216
schizophrenia	FT4	rs2456020	15	78868398	C	T	0.0815984	0.0102	1.125e-15	0.0124	0.0078	0.1109
schizophrenia	FT4	rs2514218	11	113392994	C	T	0.0704957	0.0092	1.348e-14	-0.017	0.0068	0.0124
schizophrenia	FT4	rs2710323	3	52815905	T	C	0.0784044	0.0086	1.229e-19	-0.0087	0.0066	0.1841
schizophrenia	FT4	rs2815731	6	73155285	C	A	0.0600033	0.0091	4.388e-11	0.0019	0.0069	0.7841
schizophrenia	FT4	rs2909457	2	162845855	G	A	0.0489997	0.0087	1.482e-08	-0.0013	0.0069	0.845
schizophrenia	FT4	rs2999392	14	51655145	C	T	-0.0517987	0.0094	3.05e-08	-0.0022	0.007	0.7549
schizophrenia	FT4	rs308697	3	161487491	C	A	0.0501036	0.0087	8.832e-09	0.0142	0.0065	0.02864
schizophrenia	FT4	rs35351411	15	61872197	A	C	-0.0635044	0.0087	2.211e-13	0.0037	0.0066	0.5762
schizophrenia	FT4	rs35734242	4	706700	T	C	-0.050704	0.0089	1.368e-08	-0.0164	0.0072	0.02191
schizophrenia	FT4	rs3739118	2	201253769	G	A	0.057004	0.0095	2.364e-09	-0.0018	0.0076	0.8069
schizophrenia	FT4	rs3770754	2	37575381	C	G	0.052896	0.0091	5.352e-09	0.0019	0.0072	0.7958
schizophrenia	FT4	rs3791710	2	212290048	T	C	0.0600033	0.0108	3.02e-08	0.0127	0.0085	0.1358
schizophrenia	FT4	rs3795310	1	8431607	C	T	0.0509973	0.0087	5.75e-09	0.0036	0.0067	0.5865
schizophrenia	FT4	rs3802924	11	133827733	A	C	0.0736036	0.0108	9.583e-12	0.0021	0.0081	0.793
schizophrenia	FT4	rs3814883	16	29994922	C	T	0.0670977	0.0087	1.576e-14	0.0117	0.0069	0.09057
schizophrenia	FT4	rs3824451	9	101071522	T	C	-0.0655951	0.0118	2.539e-08	-0.0006	0.0088	0.947
schizophrenia	FT4	rs4129585	8	143312933	A	C	0.0749961	0.0087	5.109e-18	-0.0073	0.0065	0.2609
schizophrenia	FT4	rs4575535	16	89559297	A	G	-0.0557982	0.0096	5.77e-09	-0.0047	0.0073	0.5231
schizophrenia	FT4	rs4632195	18	50746748	C	T	-0.0471964	0.0086	4.586e-08	-0.0022	0.0065	0.735
schizophrenia	FT4	rs4636654	11	28642653	G	A	0.0483043	0.0089	4.892e-08	0.0011	0.0067	0.8666
schizophrenia	FT4	rs4653164	1	36627542	C	T	-0.0511038	0.0092	3.076e-08	-0.005	0.007	0.4717
schizophrenia	FT4	rs4702	15	91426560	G	A	0.0843044	0.0089	2.794e-21	-0.0049	0.0067	0.4657
schizophrenia	FT4	rs4766428	12	110723245	C	T	-0.0750038	0.0089	3.931e-17	-0.0117	0.0069	0.08885
schizophrenia	FT4	rs4779050	15	83368738	T	G	0.0579953	0.0089	7.274e-11	0.0152	0.0068	0.02492
schizophrenia	FT4	rs4812325	20	37485458	G	A	-0.0719042	0.0089	8.96e-16	0.0015	0.0068	0.8313
schizophrenia	FT4	rs4921741	8	17070926	A	G	-0.0559991	0.0098	1.205e-08	-0.0024	0.0076	0.7512
schizophrenia	FT4	rs498591	9	14509105	A	T	-0.0724954	0.0121	2.114e-09	0.0115	0.0092	0.211
schizophrenia	FT4	rs500102	9	77358745	T	C	0.0517002	0.0088	4.871e-09	0.0163	0.0067	0.01582
schizophrenia	FT4	rs505061	9	22767164	C	A	-0.0534957	0.0086	5.804e-10	0.0093	0.0065	0.1538
schizophrenia	FT4	rs56205728	15	40567237	G	A	-0.0630037	0.0097	1.007e-10	0.0135	0.0084	0.106
schizophrenia	FT4	rs56335113	1	30427639	A	G	0.064701	0.0094	6.017e-12	0.0021	0.0072	0.7693
schizophrenia	FT4	rs57433322	17	19141582	C	G	0.0830996	0.0139	1.992e-09	-0.0022	0.0106	0.838
schizophrenia	FT4	rs5751191	22	42370991	T	C	-0.0655951	0.0086	3.004e-14	-0.006	0.0066	0.3598
schizophrenia	FT4	rs58120505	7	2029867	T	C	0.089603	0.0088	2.235e-24	-0.0039	0.0066	0.5556
schizophrenia	FT4	rs60135207	3	71563777	G	T	0.0495994	0.0088	1.526e-08	0.0094	0.0066	0.1504
schizophrenia	FT4	rs6125656	20	48090779	G	A	-0.0644959	0.0111	6.293e-09	-0.0035	0.0083	0.6757
schizophrenia	FT4	rs61857878	10	92789488	A	T	0.0600974	0.0102	4.441e-09	-0.0034	0.0079	0.6688
schizophrenia	FT4	rs61937595	12	57682956	C	T	0.130098	0.0162	1.147e-15	-0.0152	0.0142	0.2835
schizophrenia	FT4	rs62018952	15	44080737	T	C	-0.0584027	0.0097	1.941e-09	0.0125	0.0074	0.09065
schizophrenia	FT4	rs62183855	2	172956449	A	C	0.0660967	0.0111	2.658e-09	0.0118	0.0087	0.1737
schizophrenia	FT4	rs634940	6	93077500	G	T	-0.0663962	0.0099	1.784e-11	0.0057	0.0075	0.4528
schizophrenia	FT4	rs6482437	10	18726326	A	C	-0.0989036	0.0142	3.326e-12	-0.0152	0.0107	0.1562
schizophrenia	FT4	rs6520064	22	50294469	A	G	-0.0584981	0.0106	3.583e-08	0.0066	0.0082	0.4262
schizophrenia	FT4	rs6538539	12	95195293	G	T	0.0567961	0.0086	4.428e-11	-0.0007	0.0065	0.9108
schizophrenia	FT4	rs6546857	2	73837955	A	G	-0.0603978	0.0102	2.744e-09	0.0191	0.0082	0.01959
schizophrenia	FT4	rs6549963	3	30044778	T	C	0.0483043	0.0088	4.308e-08	-0.0067	0.0067	0.3188
schizophrenia	FT4	rs6673880	1	2373168	A	G	-0.062301	0.0091	7.195e-12	-0.0034	0.0074	0.6489
schizophrenia	FT4	rs6715366	2	2327295	G	A	-0.0540972	0.0097	2.492e-08	0.0033	0.0076	0.6644
schizophrenia	FT4	rs6798742	3	63903759	A	G	-0.0610991	0.0093	4.569e-11	-0.0047	0.007	0.5088
schizophrenia	FT4	rs6943762	7	86403263	T	C	0.105098	0.0132	1.569e-15	0.0015	0.0098	0.8741
schizophrenia	FT4	rs6974218	7	110056000	A	C	0.0548953	0.0089	6.804e-10	-0.0073	0.0067	0.2768
schizophrenia	FT4	rs6984242	8	60700469	G	A	0.0546965	0.0087	3.855e-10	-0.0157	0.0066	0.0172
schizophrenia	FT4	rs708228	11	57585662	C	T	-0.0527997	0.0091	6.556e-09	0.0001	0.0069	0.9861
schizophrenia	FT4	rs7112616	11	130805334	T	C	0.0522034	0.0086	1.517e-09	-0.0079	0.0065	0.2217
schizophrenia	FT4	rs713692	22	51109735	G	A	-0.0566021	0.0095	2.666e-09	-0.0128	0.0072	0.07664
schizophrenia	FT4	rs72802868	5	152235215	G	T	0.0691995	0.0096	4.554e-13	-0.0149	0.0071	0.03719
schizophrenia	FT4	rs72943392	11	81178838	G	C	-0.0534957	0.0096	2.393e-08	0.0124	0.0073	0.08911
schizophrenia	FT4	rs72986630	19	11849736	C	T	-0.112296	0.0179	3.594e-10	-0.01	0.0188	0.5958
schizophrenia	FT4	rs73229090	8	27442127	C	A	0.102602	0.0142	4.337e-13	-0.0024	0.0101	0.8148
schizophrenia	FT4	rs73292401	17	12875908	T	A	-0.0676045	0.0109	5.48e-10	0.0072	0.0081	0.3746
schizophrenia	FT4	rs7515363	1	200414959	C	T	0.0535029	0.0089	1.836e-09	0.0042	0.0067	0.5344
schizophrenia	FT4	rs7634476	3	136398387	A	G	-0.0577033	0.0088	5.462e-11	-0.0036	0.0068	0.5979
schizophrenia	FT4	rs7647398	3	180733150	C	T	0.0774979	0.0109	1.074e-12	-0.0124	0.0081	0.1243
schizophrenia	FT4	rs778371	2	233743109	A	G	-0.0806029	0.0095	1.495e-17	0.0065	0.0075	0.3837
schizophrenia	FT4	rs7798283	7	133128127	T	G	0.074003	0.0134	3.487e-08	0.0163	0.01	0.1029
schizophrenia	FT4	rs7830315	8	65608361	T	C	-0.0478046	0.0086	3.082e-08	0.0026	0.0065	0.6829
schizophrenia	FT4	rs79210963	7	24717969	T	C	-0.0856015	0.0137	4.142e-10	0.0045	0.0108	0.6779
schizophrenia	FT4	rs79445414	8	33863561	T	C	-0.1234	0.0222	2.798e-08	0	0.0171	0.9997
schizophrenia	FT4	rs8055219	16	13753384	G	A	-0.0665031	0.0101	5.693e-11	-0.0105	0.0078	0.1751
schizophrenia	FT4	rs9304548	18	27500959	C	A	0.0567016	0.01	1.594e-08	0.008	0.0077	0.2952
schizophrenia	FT4	rs9318627	13	79930079	A	C	0.0611986	0.0088	4.352e-12	-0.008	0.007	0.2524
schizophrenia	FT4	rs9636107	18	53200117	A	G	-0.0698969	0.0086	5.115e-16	0.0038	0.0065	0.5532
schizophrenia	FT4	rs9687282	5	139065988	T	G	-0.0525994	0.0091	7.328e-09	-0.0044	0.007	0.5304
schizophrenia	FT4	rs9876421	3	36848316	C	T	-0.0625033	0.0092	9.192e-12	-0.0052	0.0069	0.4492
schizophrenia	TSH	rs10035564	5	45252500	A	G	-0.0668024	0.0092	4.38e-13	-0.0058	0.0066	0.3764
schizophrenia	TSH	rs10086619	8	111580570	A	G	-0.0722052	0.0116	4.968e-10	-0.0028	0.0084	0.7405
schizophrenia	TSH	rs10108980	8	4191446	C	T	-0.0628014	0.0106	2.725e-09	0.0012	0.0076	0.8709
schizophrenia	TSH	rs10117	5	137892170	G	A	0.0549994	0.0088	4.659e-10	0.0009	0.0062	0.8886
schizophrenia	TSH	rs10861176	12	104631552	G	A	-0.0555021	0.0098	1.588e-08	-0.0066	0.0069	0.3434
schizophrenia	TSH	rs10873538	14	104255569	T	G	-0.0665031	0.0091	3.01e-13	0.0127	0.0069	0.06573
schizophrenia	TSH	rs10876446	12	53760710	G	C	-0.0540022	0.0094	1.026e-08	-0.0116	0.0072	0.1059
schizophrenia	TSH	rs11027839	11	24389235	A	C	-0.0515038	0.0086	2.398e-09	0.0056	0.006	0.3517
schizophrenia	TSH	rs11136325	8	144870701	G	A	0.0537967	0.0091	3.046e-09	-0.0012	0.0068	0.8639
schizophrenia	TSH	rs11165867	1	97878068	C	T	-0.0743034	0.0116	1.3e-10	-0.0185	0.0083	0.02594
schizophrenia	TSH	rs11191580	10	104906211	T	C	0.131703	0.0155	1.772e-17	-0.0064	0.0108	0.5495
schizophrenia	TSH	rs11210892	1	44100084	G	A	0.0635005	0.0091	2.678e-12	0.0051	0.0066	0.4403
schizophrenia	TSH	rs11223774	11	134247315	A	G	0.0524976	0.0094	2.739e-08	0.0056	0.0069	0.4212
schizophrenia	TSH	rs113264400	20	62150128	T	C	-0.112296	0.0202	2.865e-08	0.0091	0.0161	0.5751
schizophrenia	TSH	rs11534045	7	110935979	G	A	0.0627964	0.0093	1.396e-11	-0.0111	0.0065	0.09094
schizophrenia	TSH	rs11587347	1	239198959	C	G	-0.103895	0.0147	1.529e-12	0.0018	0.0109	0.8704
schizophrenia	TSH	rs11664298	18	77578986	G	A	-0.0773995	0.0108	8.936e-13	0.0164	0.0079	0.03698
schizophrenia	TSH	rs11693094	2	185601420	C	T	0.054403	0.0087	4.292e-10	0.0006	0.0064	0.9273
schizophrenia	TSH	rs117178087	6	96464060	C	T	0.0964005	0.0177	4.888e-08	0.0075	0.0122	0.5366
schizophrenia	TSH	rs11941714	4	31202669	G	A	0.0515957	0.0093	3.073e-08	-0.0002	0.0068	0.9737
schizophrenia	TSH	rs1198588	1	98552832	A	T	-0.102598	0.0108	1.731e-21	0.0009	0.0078	0.9061
schizophrenia	TSH	rs12129573	1	73768366	C	A	-0.0777994	0.0089	2.282e-18	0.0007	0.0065	0.9159
schizophrenia	TSH	rs12138231	1	150115398	T	A	-0.0669949	0.0116	7.99e-09	-0.0072	0.0084	0.3885
schizophrenia	TSH	rs12151767	2	198274929	G	A	0.0611045	0.0086	1.307e-12	-0.0095	0.0062	0.1228
schizophrenia	TSH	rs12285419	11	46343189	C	A	-0.0849045	0.011	1.048e-14	0.0023	0.0081	0.7726
schizophrenia	TSH	rs12293670	11	124612932	A	G	0.0704957	0.0092	1.557e-14	-0.0012	0.0064	0.8456
schizophrenia	TSH	rs12303743	12	72259954	G	C	-0.0874988	0.0145	1.59e-09	0.002	0.0106	0.8497
schizophrenia	TSH	rs12489270	3	16875823	T	C	-0.0579046	0.0089	7.468e-11	-0.0057	0.0063	0.3687
schizophrenia	TSH	rs12652777	5	155775075	T	C	0.0487997	0.0086	1.523e-08	-0.006	0.0061	0.3265
schizophrenia	TSH	rs12712510	2	22749726	T	C	0.0574006	0.0087	5.144e-11	0.0006	0.0063	0.9253
schizophrenia	TSH	rs12771371	10	54063083	G	A	0.0524027	0.0093	1.94e-08	-0.0017	0.0066	0.7912
schizophrenia	TSH	rs12877581	13	74325499	G	C	-0.0596014	0.0099	1.803e-09	-0.0075	0.0078	0.3385
schizophrenia	TSH	rs12883788	14	33303540	C	T	-0.0613011	0.0087	1.862e-12	0.0072	0.0064	0.2578
schizophrenia	TSH	rs13016542	2	145183851	T	C	0.0883039	0.0129	8.282e-12	-0.0003	0.009	0.9695
schizophrenia	TSH	rs13107325	4	103188709	C	T	-0.158703	0.0168	2.9e-21	0.0263	0.0125	0.03467
schizophrenia	TSH	rs13195636	6	27509493	A	C	0.210504	0.0159	6.546e-40	-0.0001	0.0109	0.9963
schizophrenia	TSH	rs13233308	7	87244960	C	T	0.0487044	0.0086	1.749e-08	0.0018	0.0062	0.7694
schizophrenia	TSH	rs132582	22	39988175	C	T	0.0509973	0.0086	3.259e-09	-0.0004	0.0061	0.9484
schizophrenia	TSH	rs1427633	4	167974142	G	C	0.0483043	0.0088	4.097e-08	0.002	0.0063	0.7489
schizophrenia	TSH	rs1430894	3	17868759	C	T	-0.0532953	0.0086	6.154e-10	-0.0008	0.0061	0.8885
schizophrenia	TSH	rs145071536	1	243793012	T	C	-0.0851005	0.012	1.615e-12	-0.006	0.0116	0.6008
schizophrenia	TSH	rs1451488	2	199990107	A	G	-0.0708947	0.0087	4.472e-16	0.0009	0.0062	0.8905
schizophrenia	TSH	rs149165	16	58659307	T	G	0.0481995	0.0087	3.005e-08	0.0016	0.0061	0.7918
schizophrenia	TSH	rs1593304	7	131619847	A	G	-0.0641013	0.0111	7.448e-09	0.0044	0.0081	0.5907
schizophrenia	TSH	rs1604060	3	117772036	A	G	-0.0772051	0.014	3.241e-08	-0.0031	0.0096	0.7505
schizophrenia	TSH	rs1615350	12	123650335	C	T	0.0736036	0.0098	4.918e-14	0.0035	0.007	0.6196
schizophrenia	TSH	rs167924	3	107379837	A	G	-0.0501992	0.009	2.339e-08	-0.0117	0.0063	0.06236
schizophrenia	TSH	rs16851048	1	177276006	T	C	-0.0744973	0.0107	4.149e-12	-0.0082	0.0077	0.2867
schizophrenia	TSH	rs16867571	5	88743219	A	G	0.0657035	0.0104	2.676e-10	0.0048	0.0074	0.5166
schizophrenia	TSH	rs17194490	3	2547786	G	T	-0.0781994	0.0116	1.795e-11	0.0112	0.0081	0.1669
schizophrenia	TSH	rs17731	10	3821561	G	A	-0.0523992	0.0089	4.37e-09	-0.0034	0.0063	0.5819
schizophrenia	TSH	rs187557	5	106766340	C	T	0.0666956	0.0119	2.029e-08	0.0007	0.0085	0.935
schizophrenia	TSH	rs1881046	2	156835793	G	T	0.0507026	0.0092	3.392e-08	0.0072	0.0066	0.2692
schizophrenia	TSH	rs1901512	5	101723875	T	C	0.058401	0.0094	5.723e-10	-0.0043	0.0068	0.5224
schizophrenia	TSH	rs1915019	8	89283689	A	G	0.0570984	0.0098	6.574e-09	-0.0039	0.007	0.5744
schizophrenia	TSH	rs2053079	19	30987423	A	G	-0.0598986	0.0101	3.007e-09	0.0038	0.0071	0.5944
schizophrenia	TSH	rs2078266	9	138378856	A	G	0.0696007	0.0126	2.941e-08	0.0068	0.0104	0.5139
schizophrenia	TSH	rs215412	4	23423586	G	A	-0.0577033	0.0091	2.692e-10	-0.0045	0.0066	0.4922
schizophrenia	TSH	rs217336	6	84341803	C	A	0.0503033	0.0087	8.051e-09	0.0023	0.0061	0.7072
schizophrenia	TSH	rs2238057	12	2384005	T	G	-0.0835012	0.0087	8.502e-22	-0.0019	0.0062	0.7625
schizophrenia	TSH	rs2252074	7	104594253	T	G	-0.0685037	0.0088	6.192e-15	-0.0027	0.0062	0.6632
schizophrenia	TSH	rs2332700	14	72417326	C	G	0.0750982	0.0099	3.875e-14	-0.0034	0.007	0.6289
schizophrenia	TSH	rs2333321	4	176859992	A	G	0.0712038	0.0105	1.248e-11	-0.0076	0.0076	0.3203
schizophrenia	TSH	rs2381411	9	36319928	T	C	-0.050399	0.0088	1.25e-08	0.0033	0.0065	0.6065
schizophrenia	TSH	rs2455415	13	38860697	C	T	-0.0494949	0.0088	1.69e-08	0.0047	0.0063	0.451
schizophrenia	TSH	rs2514218	11	113392994	C	T	0.0704957	0.0092	1.348e-14	-0.0031	0.0063	0.6268
schizophrenia	TSH	rs2710323	3	52815905	T	C	0.0784044	0.0086	1.229e-19	0.0075	0.0061	0.2228
schizophrenia	TSH	rs2815731	6	73155285	C	A	0.0600033	0.0091	4.388e-11	0.0017	0.0064	0.7906
schizophrenia	TSH	rs2909457	2	162845855	G	A	0.0489997	0.0087	1.482e-08	-0.0061	0.0063	0.3273
schizophrenia	TSH	rs2999392	14	51655145	C	T	-0.0517987	0.0094	3.05e-08	-0.007	0.0065	0.2818
schizophrenia	TSH	rs308697	3	161487491	C	A	0.0501036	0.0087	8.832e-09	0.003	0.0061	0.6195
schizophrenia	TSH	rs35351411	15	61872197	A	C	-0.0635044	0.0087	2.211e-13	-0.0054	0.0061	0.375
schizophrenia	TSH	rs35734242	4	706700	T	C	-0.050704	0.0089	1.368e-08	0.0123	0.0067	0.0674
schizophrenia	TSH	rs3739118	2	201253769	G	A	0.057004	0.0095	2.364e-09	-0.0046	0.0069	0.5026
schizophrenia	TSH	rs3770754	2	37575381	C	G	0.052896	0.0091	5.352e-09	-0.0003	0.0066	0.9577
schizophrenia	TSH	rs3791710	2	212290048	T	C	0.0600033	0.0108	3.02e-08	-0.0012	0.0077	0.8716
schizophrenia	TSH	rs3795310	1	8431607	C	T	0.0509973	0.0087	5.75e-09	0.0056	0.0064	0.3806
schizophrenia	TSH	rs3802924	11	133827733	A	C	0.0736036	0.0108	9.583e-12	0.0011	0.0076	0.8875
schizophrenia	TSH	rs3814883	16	29994922	C	T	0.0670977	0.0087	1.576e-14	0.002	0.0065	0.76
schizophrenia	TSH	rs3824451	9	101071522	T	C	-0.0655951	0.0118	2.539e-08	0.0056	0.0082	0.4914
schizophrenia	TSH	rs4129585	8	143312933	A	C	0.0749961	0.0087	5.109e-18	-0.0118	0.0061	0.05155
schizophrenia	TSH	rs4575535	16	89559297	A	G	-0.0557982	0.0096	5.77e-09	0.0081	0.0068	0.2333
schizophrenia	TSH	rs4632195	18	50746748	C	T	-0.0471964	0.0086	4.586e-08	-0.0018	0.006	0.7624
schizophrenia	TSH	rs4636654	11	28642653	G	A	0.0483043	0.0089	4.892e-08	0.0128	0.0063	0.04009
schizophrenia	TSH	rs4653164	1	36627542	C	T	-0.0511038	0.0092	3.076e-08	0.0077	0.0066	0.2442
schizophrenia	TSH	rs4702	15	91426560	G	A	0.0843044	0.0089	2.794e-21	0.0052	0.0064	0.4237
schizophrenia	TSH	rs4766428	12	110723245	C	T	-0.0750038	0.0089	3.931e-17	-0.0056	0.0064	0.3806
schizophrenia	TSH	rs4779050	15	83368738	T	G	0.0579953	0.0089	7.274e-11	-0.0012	0.0063	0.8495
schizophrenia	TSH	rs4812325	20	37485458	G	A	-0.0719042	0.0089	8.96e-16	-0.0013	0.0064	0.8325
schizophrenia	TSH	rs4921741	8	17070926	A	G	-0.0559991	0.0098	1.205e-08	-0.0101	0.0071	0.153
schizophrenia	TSH	rs498591	9	14509105	A	T	-0.0724954	0.0121	2.114e-09	-0.0063	0.0085	0.4605
schizophrenia	TSH	rs500102	9	77358745	T	C	0.0517002	0.0088	4.871e-09	-0.0083	0.0063	0.1861
schizophrenia	TSH	rs505061	9	22767164	C	A	-0.0534957	0.0086	5.804e-10	0.0025	0.0061	0.6845
schizophrenia	TSH	rs56205728	15	40567237	G	A	-0.0630037	0.0097	1.007e-10	-0.0172	0.0075	0.02169
schizophrenia	TSH	rs57433322	17	19141582	C	G	0.0830996	0.0139	1.992e-09	0.0127	0.01	0.2025
schizophrenia	TSH	rs5751191	22	42370991	T	C	-0.0655951	0.0086	3.004e-14	-0.0011	0.0061	0.8602
schizophrenia	TSH	rs58120505	7	2029867	T	C	0.089603	0.0088	2.235e-24	0.0141	0.0062	0.02258
schizophrenia	TSH	rs60135207	3	71563777	G	T	0.0495994	0.0088	1.526e-08	0.0102	0.0061	0.09394
schizophrenia	TSH	rs6125656	20	48090779	G	A	-0.0644959	0.0111	6.293e-09	-0.0027	0.0077	0.7264
schizophrenia	TSH	rs61857878	10	92789488	A	T	0.0600974	0.0102	4.441e-09	-0.0051	0.0075	0.4982
schizophrenia	TSH	rs61937595	12	57682956	C	T	0.130098	0.0162	1.147e-15	-0.0153	0.0133	0.25
schizophrenia	TSH	rs62018952	15	44080737	T	C	-0.0584027	0.0097	1.941e-09	0.0006	0.0067	0.9273
schizophrenia	TSH	rs62183855	2	172956449	A	C	0.0660967	0.0111	2.658e-09	0.0149	0.008	0.06066
schizophrenia	TSH	rs634940	6	93077500	G	T	-0.0663962	0.0099	1.784e-11	0.005	0.0071	0.4744
schizophrenia	TSH	rs6482437	10	18726326	A	C	-0.0989036	0.0142	3.326e-12	0.0231	0.01	0.02051
schizophrenia	TSH	rs6520064	22	50294469	A	G	-0.0584981	0.0106	3.583e-08	-0.0079	0.0077	0.3093
schizophrenia	TSH	rs6538539	12	95195293	G	T	0.0567961	0.0086	4.428e-11	0.0037	0.006	0.546
schizophrenia	TSH	rs6546857	2	73837955	A	G	-0.0603978	0.0102	2.744e-09	0.0019	0.0074	0.8001
schizophrenia	TSH	rs6549963	3	30044778	T	C	0.0483043	0.0088	4.308e-08	0.001	0.0062	0.8739
schizophrenia	TSH	rs6673880	1	2373168	A	G	-0.062301	0.0091	7.195e-12	-0.003	0.0072	0.6813
schizophrenia	TSH	rs6715366	2	2327295	G	A	-0.0540972	0.0097	2.492e-08	-0.0078	0.007	0.2633
schizophrenia	TSH	rs6798742	3	63903759	A	G	-0.0610991	0.0093	4.569e-11	0.0057	0.0066	0.3837
schizophrenia	TSH	rs6943762	7	86403263	T	C	0.105098	0.0132	1.569e-15	0.0012	0.0091	0.8943
schizophrenia	TSH	rs6974218	7	110056000	A	C	0.0548953	0.0089	6.804e-10	0.01	0.0063	0.11
schizophrenia	TSH	rs6984242	8	60700469	G	A	0.0546965	0.0087	3.855e-10	-0.0055	0.0061	0.3655
schizophrenia	TSH	rs708228	11	57585662	C	T	-0.0527997	0.0091	6.556e-09	-0.0164	0.0064	0.01085
schizophrenia	TSH	rs7112616	11	130805334	T	C	0.0522034	0.0086	1.517e-09	-0.0044	0.0061	0.4667
schizophrenia	TSH	rs713692	22	51109735	G	A	-0.0566021	0.0095	2.666e-09	-0.0018	0.0068	0.7885
schizophrenia	TSH	rs72802868	5	152235215	G	T	0.0691995	0.0096	4.554e-13	-0.0135	0.0067	0.04297
schizophrenia	TSH	rs728055	7	137072531	T	A	0.0673969	0.009	8.849e-14	-0.0013	0.0065	0.8368
schizophrenia	TSH	rs72943392	11	81178838	G	C	-0.0534957	0.0096	2.393e-08	-0.0013	0.0068	0.8471
schizophrenia	TSH	rs72986630	19	11849736	C	T	-0.112296	0.0179	3.594e-10	0.0223	0.0177	0.2091
schizophrenia	TSH	rs73229090	8	27442127	C	A	0.102602	0.0142	4.337e-13	-0.0006	0.0094	0.9522
schizophrenia	TSH	rs73292401	17	12875908	T	A	-0.0676045	0.0109	5.48e-10	-0.002	0.0076	0.7873
schizophrenia	TSH	rs7515363	1	200414959	C	T	0.0535029	0.0089	1.836e-09	0.0014	0.0064	0.8261
schizophrenia	TSH	rs7634476	3	136398387	A	G	-0.0577033	0.0088	5.462e-11	-0.0092	0.0063	0.1482
schizophrenia	TSH	rs7647398	3	180733150	C	T	0.0774979	0.0109	1.074e-12	-0.0068	0.0075	0.3635
schizophrenia	TSH	rs778371	2	233743109	A	G	-0.0806029	0.0095	1.495e-17	-0.001	0.0068	0.8873
schizophrenia	TSH	rs7798283	7	133128127	T	G	0.074003	0.0134	3.487e-08	-0.0001	0.0094	0.9899
schizophrenia	TSH	rs7830315	8	65608361	T	C	-0.0478046	0.0086	3.082e-08	0.0057	0.006	0.3428
schizophrenia	TSH	rs79210963	7	24717969	T	C	-0.0856015	0.0137	4.142e-10	0.004	0.0101	0.694
schizophrenia	TSH	rs79445414	8	33863561	T	C	-0.1234	0.0222	2.798e-08	-0.0245	0.016	0.1263
schizophrenia	TSH	rs8055219	16	13753384	G	A	-0.0665031	0.0101	5.693e-11	0.0019	0.0072	0.79
schizophrenia	TSH	rs9304548	18	27500959	C	A	0.0567016	0.01	1.594e-08	0.0003	0.0072	0.9625
schizophrenia	TSH	rs9318627	13	79930079	A	C	0.0611986	0.0088	4.352e-12	-0.0012	0.0063	0.8524
schizophrenia	TSH	rs9461916	6	33796794	T	C	-0.0532953	0.0088	1.641e-09	-0.0052	0.0063	0.4059
schizophrenia	TSH	rs9636107	18	53200117	A	G	-0.0698969	0.0086	5.115e-16	-0.0041	0.0061	0.4978
schizophrenia	TSH	rs9687282	5	139065988	T	G	-0.0525994	0.0091	7.328e-09	-0.0055	0.0065	0.3952
schizophrenia	TSH	rs9876421	3	36848316	C	T	-0.0625033	0.0092	9.192e-12	0.0086	0.0064	0.1811
schizophrenia	TSH.repl	rs1000237	19	19518316	T	A	-0.0732053	0.0089	2.8e-16	0.0068	0.00477262	0.15325
schizophrenia	TSH.repl	rs10035564	5	45252500	A	G	-0.0668024	0.0092	4.38e-13	-0.0025	0.00497571	0.616239
schizophrenia	TSH.repl	rs10086619	8	111580570	A	G	-0.0722052	0.0116	4.968e-10	-0.0015	0.0060927	0.806134
schizophrenia	TSH.repl	rs10108980	8	4191446	C	T	-0.0628014	0.0106	2.725e-09	0.0044	0.00558498	0.431582
schizophrenia	TSH.repl	rs10117	5	137892170	G	A	0.0549994	0.0088	4.659e-10	0.001	0.00467107	0.833534
schizophrenia	TSH.repl	rs10861176	12	104631552	G	A	-0.0555021	0.0098	1.588e-08	-0.0035	0.00528034	0.507537
schizophrenia	TSH.repl	rs10873538	14	104255569	T	G	-0.0665031	0.0091	3.01e-13	0.0061	0.00497571	0.225084
schizophrenia	TSH.repl	rs10876446	12	53760710	G	C	-0.0540022	0.0094	1.026e-08	-0.0014	0.00528034	0.79608
schizophrenia	TSH.repl	rs11027839	11	24389235	A	C	-0.0515038	0.0086	2.398e-09	0.0079	0.00456953	0.081655
schizophrenia	TSH.repl	rs11136325	8	144870701	G	A	0.0537967	0.0091	3.046e-09	-0.0038	0.00497571	0.445896
schizophrenia	TSH.repl	rs11165867	1	97878068	C	T	-0.0743034	0.0116	1.3e-10	-0.0137	0.00629579	0.0284718
schizophrenia	TSH.repl	rs11191580	10	104906211	T	C	0.131703	0.0155	1.772e-17	-0.0102	0.00822515	0.214095
schizophrenia	TSH.repl	rs11210892	1	44100084	G	A	0.0635005	0.0091	2.678e-12	0.0016	0.00487416	0.748452
schizophrenia	TSH.repl	rs11223774	11	134247315	A	G	0.0524976	0.0094	2.739e-08	0.0059	0.00507725	0.244915
schizophrenia	TSH.repl	rs113264400	20	62150128	T	C	-0.112296	0.0202	2.865e-08	-0.0004	0.0114746	0.970456
schizophrenia	TSH.repl	rs11534045	7	110935979	G	A	0.0627964	0.0093	1.396e-11	-0.0042	0.00497571	0.396655
schizophrenia	TSH.repl	rs11587347	1	239198959	C	G	-0.103895	0.0147	1.529e-12	-0.0034	0.00812361	0.67483
schizophrenia	TSH.repl	rs11664298	18	77578986	G	A	-0.0773995	0.0108	8.936e-13	0.0089	0.00578807	0.122062
schizophrenia	TSH.repl	rs11693094	2	185601420	C	T	0.054403	0.0087	4.292e-10	-0.0015	0.00467107	0.748847
schizophrenia	TSH.repl	rs117178087	6	96464060	C	T	0.0964005	0.0177	4.888e-08	0.0001	0.00954524	0.988183
schizophrenia	TSH.repl	rs11941714	4	31202669	G	A	0.0515957	0.0093	3.073e-08	-0.0056	0.00497571	0.265514
schizophrenia	TSH.repl	rs1198588	1	98552832	A	T	-0.102598	0.0108	1.731e-21	-0.0081	0.00568652	0.157417
schizophrenia	TSH.repl	rs12129573	1	73768366	C	A	-0.0777994	0.0089	2.282e-18	-0.0001	0.00487416	0.981289
schizophrenia	TSH.repl	rs12138231	1	150115398	T	A	-0.0669949	0.0116	7.99e-09	-0.0118	0.0060927	0.0534014
schizophrenia	TSH.repl	rs12151767	2	198274929	G	A	0.0611045	0.0086	1.307e-12	-0.0028	0.00456953	0.542222
schizophrenia	TSH.repl	rs12285419	11	46343189	C	A	-0.0849045	0.011	1.048e-14	-0.0032	0.00599116	0.587559
schizophrenia	TSH.repl	rs12293670	11	124612932	A	G	0.0704957	0.0092	1.557e-14	0.0021	0.00477262	0.655472
schizophrenia	TSH.repl	rs12303743	12	72259954	G	C	-0.0874988	0.0145	1.59e-09	-0.0103	0.00771743	0.179225
schizophrenia	TSH.repl	rs12489270	3	16875823	T	C	-0.0579046	0.0089	7.468e-11	-0.0029	0.00467107	0.534
schizophrenia	TSH.repl	rs12652777	5	155775075	T	C	0.0487997	0.0086	1.523e-08	-0.0087	0.00456953	0.0552479
schizophrenia	TSH.repl	rs12712510	2	22749726	T	C	0.0574006	0.0087	5.144e-11	-0.0018	0.00467107	0.7004
schizophrenia	TSH.repl	rs12771371	10	54063083	G	A	0.0524027	0.0093	1.94e-08	-0.0003	0.00497571	0.957555
schizophrenia	TSH.repl	rs12877581	13	74325499	G	C	-0.0596014	0.0099	1.803e-09	-0.0037	0.00558498	0.513981
schizophrenia	TSH.repl	rs12883788	14	33303540	C	T	-0.0613011	0.0087	1.862e-12	0.0016	0.00467107	0.728821
schizophrenia	TSH.repl	rs13016542	2	145183851	T	C	0.0883039	0.0129	8.282e-12	0.0021	0.00660043	0.749537
schizophrenia	TSH.repl	rs13107325	4	103188709	C	T	-0.158703	0.0168	2.9e-21	0.0141	0.00944369	0.136454
schizophrenia	TSH.repl	rs13195636	6	27509493	A	C	0.210504	0.0159	6.546e-40	-0.0015	0.00802206	0.850384
schizophrenia	TSH.repl	rs13233308	7	87244960	C	T	0.0487044	0.0086	1.749e-08	0.0051	0.00456953	0.264209
schizophrenia	TSH.repl	rs132582	22	39988175	C	T	0.0509973	0.0086	3.259e-09	-0.0055	0.00456953	0.233947
schizophrenia	TSH.repl	rs1427633	4	167974142	G	C	0.0483043	0.0088	4.097e-08	0.0023	0.00467107	0.625828
schizophrenia	TSH.repl	rs1430894	3	17868759	C	T	-0.0532953	0.0086	6.154e-10	-0.0013	0.00456953	0.770642
schizophrenia	TSH.repl	rs145071536	1	243793012	T	C	-0.0851005	0.012	1.615e-12	-0.0052	0.00771743	0.49881
schizophrenia	TSH.repl	rs1451488	2	199990107	A	G	-0.0708947	0.0087	4.472e-16	-0.0058	0.00467107	0.211976
schizophrenia	TSH.repl	rs149165	16	58659307	T	G	0.0481995	0.0087	3.005e-08	0.0052	0.00456953	0.252858
schizophrenia	TSH.repl	rs1593304	7	131619847	A	G	-0.0641013	0.0111	7.448e-09	0.0054	0.00619425	0.377626
schizophrenia	TSH.repl	rs1604060	3	117772036	A	G	-0.0772051	0.014	3.241e-08	-0.0049	0.00700661	0.487005
schizophrenia	TSH.repl	rs1615350	12	123650335	C	T	0.0736036	0.0098	4.918e-14	0.0133	0.00528034	0.0123663
schizophrenia	TSH.repl	rs167924	3	107379837	A	G	-0.0501992	0.009	2.339e-08	-0.0096	0.00477262	0.0431352
schizophrenia	TSH.repl	rs16851048	1	177276006	T	C	-0.0744973	0.0107	4.149e-12	-0.0039	0.00578807	0.501388
schizophrenia	TSH.repl	rs16867571	5	88743219	A	G	0.0657035	0.0104	2.676e-10	0.0078	0.00548343	0.156503
schizophrenia	TSH.repl	rs17016552	2	79433742	C	G	0.0517002	0.0091	1.2e-08	-0.0001	0.00487416	0.984145
schizophrenia	TSH.repl	rs17194490	3	2547786	G	T	-0.0781994	0.0116	1.795e-11	0.0048	0.00619425	0.437349
schizophrenia	TSH.repl	rs17731	10	3821561	G	A	-0.0523992	0.0089	4.37e-09	-0.0031	0.00467107	0.508132
schizophrenia	TSH.repl	rs187557	5	106766340	C	T	0.0666956	0.0119	2.029e-08	-0.0011	0.00639734	0.868513
schizophrenia	TSH.repl	rs1881046	2	156835793	G	T	0.0507026	0.0092	3.392e-08	0.0009	0.00487416	0.855606
schizophrenia	TSH.repl	rs1901512	5	101723875	T	C	0.058401	0.0094	5.723e-10	-0.006	0.00507725	0.23596
schizophrenia	TSH.repl	rs1915019	8	89283689	A	G	0.0570984	0.0098	6.574e-09	0.0001	0.00538189	0.984145
schizophrenia	TSH.repl	rs2053079	19	30987423	A	G	-0.0598986	0.0101	3.007e-09	0.0015	0.00538189	0.783658
schizophrenia	TSH.repl	rs2078266	9	138378856	A	G	0.0696007	0.0126	2.941e-08	0.0072	0.00700661	0.307014
schizophrenia	TSH.repl	rs215412	4	23423586	G	A	-0.0577033	0.0091	2.692e-10	0.0019	0.00487416	0.70346
schizophrenia	TSH.repl	rs217336	6	84341803	C	A	0.0503033	0.0087	8.051e-09	-0.0016	0.00456953	0.733458
schizophrenia	TSH.repl	rs2238057	12	2384005	T	G	-0.0835012	0.0087	8.502e-22	0.0008	0.00467107	0.859054
schizophrenia	TSH.repl	rs2252074	7	104594253	T	G	-0.0685037	0.0088	6.192e-15	-0.0048	0.00467107	0.306813
schizophrenia	TSH.repl	rs2332700	14	72417326	C	G	0.0750982	0.0099	3.875e-14	-0.0024	0.0051788	0.63917
schizophrenia	TSH.repl	rs2333321	4	176859992	A	G	0.0712038	0.0105	1.248e-11	-0.0013	0.00558498	0.811358
schizophrenia	TSH.repl	rs2381411	9	36319928	T	C	-0.050399	0.0088	1.25e-08	0.0034	0.00477262	0.481746
schizophrenia	TSH.repl	rs2455415	13	38860697	C	T	-0.0494949	0.0088	1.69e-08	0.0039	0.00467107	0.406811
schizophrenia	TSH.repl	rs2514218	11	113392994	C	T	0.0704957	0.0092	1.348e-14	-0.0051	0.00477262	0.294296
schizophrenia	TSH.repl	rs2710323	3	52815905	T	C	0.0784044	0.0086	1.229e-19	0.0019	0.00456953	0.672657
schizophrenia	TSH.repl	rs2815731	6	73155285	C	A	0.0600033	0.0091	4.388e-11	0.0015	0.00477262	0.756145
schizophrenia	TSH.repl	rs2909457	2	162845855	G	A	0.0489997	0.0087	1.482e-08	-0.0047	0.00467107	0.316519
schizophrenia	TSH.repl	rs2999392	14	51655145	C	T	-0.0517987	0.0094	3.05e-08	-0.0084	0.00487416	0.0851117
schizophrenia	TSH.repl	rs308697	3	161487491	C	A	0.0501036	0.0087	8.832e-09	0.0016	0.00456953	0.732965
schizophrenia	TSH.repl	rs35351411	15	61872197	A	C	-0.0635044	0.0087	2.211e-13	-0.0059	0.00456953	0.201477
schizophrenia	TSH.repl	rs35734242	4	706700	T	C	-0.050704	0.0089	1.368e-08	0.0098	0.00477262	0.0422009
schizophrenia	TSH.repl	rs3739118	2	201253769	G	A	0.057004	0.0095	2.364e-09	-0.0054	0.0051788	0.301207
schizophrenia	TSH.repl	rs3770754	2	37575381	C	G	0.052896	0.0091	5.352e-09	-0.0004	0.00487416	0.933623
schizophrenia	TSH.repl	rs3791710	2	212290048	T	C	0.0600033	0.0108	3.02e-08	0.0004	0.00578807	0.94032
schizophrenia	TSH.repl	rs3795310	1	8431607	C	T	0.0509973	0.0087	5.75e-09	0.0042	0.00467107	0.368652
schizophrenia	TSH.repl	rs3802924	11	133827733	A	C	0.0736036	0.0108	9.583e-12	-0.0055	0.00558498	0.326519
schizophrenia	TSH.repl	rs3814883	16	29994922	C	T	0.0670977	0.0087	1.576e-14	0.0045	0.00477262	0.338011
schizophrenia	TSH.repl	rs3824451	9	101071522	T	C	-0.0655951	0.0118	2.539e-08	-0.0049	0.00619425	0.430787
schizophrenia	TSH.repl	rs4129585	8	143312933	A	C	0.0749961	0.0087	5.109e-18	-0.0062	0.00456953	0.172842
schizophrenia	TSH.repl	rs4575535	16	89559297	A	G	-0.0557982	0.0096	5.77e-09	0.0003	0.00497571	0.955192
schizophrenia	TSH.repl	rs4632195	18	50746748	C	T	-0.0471964	0.0086	4.586e-08	-0.0039	0.00456953	0.394564
schizophrenia	TSH.repl	rs4636654	11	28642653	G	A	0.0483043	0.0089	4.892e-08	-0.0016	0.00467107	0.737305
schizophrenia	TSH.repl	rs4653164	1	36627542	C	T	-0.0511038	0.0092	3.076e-08	0.0032	0.00487416	0.511205
schizophrenia	TSH.repl	rs4702	15	91426560	G	A	0.0843044	0.0089	2.794e-21	0.005	0.00477262	0.293295
schizophrenia	TSH.repl	rs4766428	12	110723245	C	T	-0.0750038	0.0089	3.931e-17	0	0.00477262	0.996159
schizophrenia	TSH.repl	rs4779050	15	83368738	T	G	0.0579953	0.0089	7.274e-11	0.0017	0.00477262	0.723493
schizophrenia	TSH.repl	rs4812325	20	37485458	G	A	-0.0719042	0.0089	8.96e-16	-0.0022	0.00477262	0.635118
schizophrenia	TSH.repl	rs4921741	8	17070926	A	G	-0.0559991	0.0098	1.205e-08	-0.0044	0.00528034	0.40482
schizophrenia	TSH.repl	rs498591	9	14509105	A	T	-0.0724954	0.0121	2.114e-09	-0.009	0.00649888	0.164626
schizophrenia	TSH.repl	rs500102	9	77358745	T	C	0.0517002	0.0088	4.871e-09	-0.0045	0.00477262	0.340209
schizophrenia	TSH.repl	rs505061	9	22767164	C	A	-0.0534957	0.0086	5.804e-10	0.0041	0.00456953	0.365062
schizophrenia	TSH.repl	rs56205728	15	40567237	G	A	-0.0630037	0.0097	1.007e-10	-0.0109	0.00538189	0.0439642
schizophrenia	TSH.repl	rs56335113	1	30427639	A	G	0.064701	0.0094	6.017e-12	0.0135	0.00507725	0.00756209
schizophrenia	TSH.repl	rs57433322	17	19141582	C	G	0.0830996	0.0139	1.992e-09	0.0035	0.0072097	0.631857
schizophrenia	TSH.repl	rs5751191	22	42370991	T	C	-0.0655951	0.0086	3.004e-14	-0.0056	0.00456953	0.219944
schizophrenia	TSH.repl	rs60135207	3	71563777	G	T	0.0495994	0.0088	1.526e-08	0.0042	0.00467107	0.369151
schizophrenia	TSH.repl	rs6125656	20	48090779	G	A	-0.0644959	0.0111	6.293e-09	-0.0013	0.00588961	0.831858
schizophrenia	TSH.repl	rs61857878	10	92789488	A	T	0.0600974	0.0102	4.441e-09	0.0012	0.00548343	0.830971
schizophrenia	TSH.repl	rs61937595	12	57682956	C	T	0.130098	0.0162	1.147e-15	-0.0097	0.0092406	0.294397
schizophrenia	TSH.repl	rs62018952	15	44080737	T	C	-0.0584027	0.0097	1.941e-09	-0.0031	0.0051788	0.545589
schizophrenia	TSH.repl	rs62183855	2	172956449	A	C	0.0660967	0.0111	2.658e-09	0.0029	0.00599116	0.620687
schizophrenia	TSH.repl	rs634940	6	93077500	G	T	-0.0663962	0.0099	1.784e-11	-0.0001	0.00528034	0.990349
schizophrenia	TSH.repl	rs6520064	22	50294469	A	G	-0.0584981	0.0106	3.583e-08	-0.005	0.00578807	0.384004
schizophrenia	TSH.repl	rs6538539	12	95195293	G	T	0.0567961	0.0086	4.428e-11	-0.0009	0.00456953	0.845063
schizophrenia	TSH.repl	rs6546857	2	73837955	A	G	-0.0603978	0.0102	2.744e-09	0.0031	0.00548343	0.568362
schizophrenia	TSH.repl	rs6549963	3	30044778	T	C	0.0483043	0.0088	4.308e-08	0.0028	0.00467107	0.554007
schizophrenia	TSH.repl	rs6673880	1	2373168	A	G	-0.062301	0.0091	7.195e-12	-0.0063	0.00497571	0.207738
schizophrenia	TSH.repl	rs6715366	2	2327295	G	A	-0.0540972	0.0097	2.492e-08	-0.0051	0.0051788	0.327319
schizophrenia	TSH.repl	rs6798742	3	63903759	A	G	-0.0610991	0.0093	4.569e-11	0.003	0.00497571	0.540439
schizophrenia	TSH.repl	rs6943762	7	86403263	T	C	0.105098	0.0132	1.569e-15	-0.0028	0.00690507	0.688752
schizophrenia	TSH.repl	rs6974218	7	110056000	A	C	0.0548953	0.0089	6.804e-10	0.0014	0.00477262	0.761274
schizophrenia	TSH.repl	rs6984242	8	60700469	G	A	0.0546965	0.0087	3.855e-10	0.0013	0.00456953	0.780108
schizophrenia	TSH.repl	rs7112616	11	130805334	T	C	0.0522034	0.0086	1.517e-09	-0.0029	0.00456953	0.523992
schizophrenia	TSH.repl	rs713692	22	51109735	G	A	-0.0566021	0.0095	2.666e-09	-0.002	0.0051788	0.703262
schizophrenia	TSH.repl	rs7251	19	50162909	C	G	0.0641009	0.0094	8.292e-12	0.0089	0.00507725	0.079011
schizophrenia	TSH.repl	rs72802868	5	152235215	G	T	0.0691995	0.0096	4.554e-13	-0.0121	0.00497571	0.0153748
schizophrenia	TSH.repl	rs728055	7	137072531	T	A	0.0673969	0.009	8.849e-14	0.0017	0.00487416	0.719743
schizophrenia	TSH.repl	rs72943392	11	81178838	G	C	-0.0534957	0.0096	2.393e-08	-0.0055	0.00497571	0.268727
schizophrenia	TSH.repl	rs72986630	19	11849736	C	T	-0.112296	0.0179	3.594e-10	-0.0003	0.0110684	0.975676
schizophrenia	TSH.repl	rs73229090	8	27442127	C	A	0.102602	0.0142	4.337e-13	-0.0042	0.0072097	0.56361
schizophrenia	TSH.repl	rs73292401	17	12875908	T	A	-0.0676045	0.0109	5.48e-10	0.0025	0.00578807	0.661991
schizophrenia	TSH.repl	rs7515363	1	200414959	C	T	0.0535029	0.0089	1.836e-09	0.0014	0.00477262	0.767289
schizophrenia	TSH.repl	rs7575796	2	97746526	A	G	0.0963006	0.0172	2.065e-08	0.0291	0.0120839	0.0164744
schizophrenia	TSH.repl	rs7634476	3	136398387	A	G	-0.0577033	0.0088	5.462e-11	-0.0062	0.00467107	0.1853
schizophrenia	TSH.repl	rs7647398	3	180733150	C	T	0.0774979	0.0109	1.074e-12	-0.0087	0.00568652	0.126149
schizophrenia	TSH.repl	rs778371	2	233743109	A	G	-0.0806029	0.0095	1.495e-17	0.0029	0.00507725	0.564105
schizophrenia	TSH.repl	rs7798283	7	133128127	T	G	0.074003	0.0134	3.487e-08	0.0047	0.00700661	0.498116
schizophrenia	TSH.repl	rs7830315	8	65608361	T	C	-0.0478046	0.0086	3.082e-08	0.0051	0.00456953	0.263305
schizophrenia	TSH.repl	rs79210963	7	24717969	T	C	-0.0856015	0.0137	4.142e-10	0.001	0.00731125	0.89452
schizophrenia	TSH.repl	rs79445414	8	33863561	T	C	-0.1234	0.0222	2.798e-08	-0.0142	0.0115761	0.218028
schizophrenia	TSH.repl	rs8055219	16	13753384	G	A	-0.0665031	0.0101	5.693e-11	0.0041	0.00548343	0.454044
schizophrenia	TSH.repl	rs9304548	18	27500959	C	A	0.0567016	0.01	1.594e-08	-0.0007	0.00538189	0.896687
schizophrenia	TSH.repl	rs9318627	13	79930079	A	C	0.0611986	0.0088	4.352e-12	-0.0004	0.00467107	0.940419
schizophrenia	TSH.repl	rs9461916	6	33796794	T	C	-0.0532953	0.0088	1.641e-09	-0.0073	0.00467107	0.119813
schizophrenia	TSH.repl	rs9636107	18	53200117	A	G	-0.0698969	0.0086	5.115e-16	-0.0044	0.00456953	0.332416
schizophrenia	TSH.repl	rs9687282	5	139065988	T	G	-0.0525994	0.0091	7.328e-09	-0.0052	0.00487416	0.292293
schizophrenia	TSH.repl	rs9876421	3	36848316	C	T	-0.0625033	0.0092	9.192e-12	0.0081	0.00477262	0.0918602

## Sheet: Table 2
Supplementary Table 2 Number of SNPs used within the bidirectional MR analyses before and after outlier-exclusion
model	n_first	n_last
forward
decTSH_schizophrenia	13	12
decTSH_FG.R8.schizophrenia	15	15
incTSH_schizophrenia	10	10
incTSH_FG.R8.schizophrenia	10	9
FT4_schizophrenia	21	20
FT4_FG.R8.schizophrenia	21	21
TSH_schizophrenia	44	40
TSH_FG.R8.schizophrenia	41	40
TSH.repl_schizophrenia	78	73
TSH.repl_FG.R8.schizophrenia	80	78
backward
schizophrenia_decTSH	142	141
schizophrenia_incTSH	142	140
schizophrenia_FT4	141	137
schizophrenia_TSH	142	139
schizophrenia_TSH.repl	146	140

## Sheet: Table 3
Supplementary Table 3 Identified pleiotropic SNPs by the bidirectional iterative Mendelian randomization approach regarding a significance threshold 0.01
model	iteration	SNP	Q_statistic	p.value
forward
decTSH_schizophrenia	1	rs1479560	9.14588	0.00249279
incTSH_FG.schizophrenia	1	rs116878894	7.1201	0.00762244
incTSH_FG.R8.schizophrenia	1	rs116878894	8.85805	0.002918
TSH_schizophrenia	1	rs117300236	27.0272	2.00617e-07
TSH_schizophrenia	1	rs1265091	6.90922	0.00857522
TSH_schizophrenia	1	rs1663070	7.1518	0.00748887
TSH_schizophrenia	1	rs2284736	7.66178	0.00564027
TSH.repl_FG.schizophrenia	1	rs72978712	7.40524	0.00650341
TSH.repl_FG.schizophrenia	1	rs9973493	8.44898	0.00365248
TSH.repl_FG.schizophrenia	2	rs72978712	7.7027	0.00551383
TSH.repl_schizophrenia	1	rs10758530	9.95501	0.00160412
TSH.repl_schizophrenia	1	rs11583886	14.2786	0.000157648
TSH.repl_schizophrenia	1	rs4719486	23.088	1.5475e-06
TSH.repl_schizophrenia	1	rs6085658	7.21894	0.00721383
TSH.repl_schizophrenia	1	rs74888443	8.09781	0.00443187
TSH.repl_schizophrenia	2	rs6085658	7.22314	0.00719697
TSH.repl_FG.R8.schizophrenia	1	rs9687206	6.92232	0.00851263
TSH.repl_FG.R8.schizophrenia	1	rs9973493	7.42407	0.00643571
TSH.repl_FG.R8.schizophrenia	2	rs9973493	7.72069	0.00545914
backward
schizophrenia_decTSH	1	rs9461916	7.84103	0.00510735
schizophrenia_incTSH	1	rs3795310	7.45405	0.0063294
schizophrenia_incTSH	1	rs9304548	7.18103	0.00736784
schizophrenia_FT4	1	rs13107325	16.8294	4.08954e-05
schizophrenia_FT4	1	rs1615350	9.63127	0.00191292
schizophrenia_FT4	1	rs728055	7.26117	0.00704614
schizophrenia_FT4	1	rs9461916	14.2105	0.000163452
schizophrenia_TSH	1	rs12833624	7.04985	0.00792721
schizophrenia_TSH	1	rs2456020	14.4203	0.000146214
schizophrenia_TSH	1	rs56335113	7.94493	0.00482222
schizophrenia_TSH	2	rs12833624	6.99169	0.00818888
schizophrenia_TSH.repl	1	rs12833624	7.34701	0.00671744
schizophrenia_TSH.repl	1	rs2456020	22.218	2.43381e-06
schizophrenia_TSH.repl	1	rs2532240	9.01975	0.00267078
schizophrenia_TSH.repl	1	rs58120505	14.9705	0.000109206
schizophrenia_TSH.repl	1	rs6482437	10.1613	0.00143418
schizophrenia_TSH.repl	1	rs708228	9.99826	0.00156689

[truncated: 2 more sheets: Table 4, Table 5]
